# Supplementary material for: Identification of Key Determinants of Cerebral Malaria Development and Inhibition Pathways
Source: mBio. 2022 Jan 25;13(1):e03708-21. doi: 10.1128/mbio.03708-21 (PMC8787489; doi:10.1128/mbio.03708-21)
Supplement: TABLE S1 [file mbio.03708-21-st001.xlsx]

## Sheet: A
Plasma	Individual Case	1			2			3			4			5			6			7			8			9			10				ANOVA																Reference
Biomarker	Combined Case	11						12						13						14						15							Tukey HSD																URLs
Conc.(pg/ml)	Collection Time	Day 2																		Day 6
	CM Phenotype	Mock (No spz)						CM						NCM						CM						NCM								Genotypye marker											Liver stage marker		Blood stage marker
	CD68 Genotype	WT			KO			WT			KO			WT			KO			WT			KO			WT			KO				P-value	Genotype case 1-10						P-value	Phenotype case 11-15
Uniprot ID	BioMarker	Median	Ave	STDVE	Median	Ave	STDVE	Median	Ave	STDVE	Median	Ave	STDVE	Median	Ave	STDVE	Median	Ave	STDVE	Median	Ave	STDVE	Median	Ave	STDVE	Median	Ave	STDVE	Median	Ave	STDVE		Case	1 & 2	3 & 4	5 & 6	7 & 8	9 & 10		Case	11 & 12	11 & 13	11 & 14	11 & 15	12 & 13	12 & 14	13 & 15	14 & 15
P15514	AR	4.08936	4.08936	5.78323	0	0	0	0	1.23008	2.46015	8.26439	8.26439	11.6876	0	0	0	0	0	0	0	0	0	2.57365	2.57365	3.6397	6.78169	6.78169	9.59076	0	0	0
Q00993	Axl	108.012	108.012	9.79923	147.631	156.039	75.1162	343.042	715.762	822.552	2525.25	2525.25	237.307	1488.22	1488.22	109.302	1885.85	2105.64	1388.32	987.485	987.485	431.412	2158.34	2158.34	1174.44	1091.49	1091.49	770.494	842.349	842.349	401.247
O55237	CD27L	23.8217	23.8217	33.689	0	0.212894	0.425788	4.81043	14.0974	22.2481	0.0387554	0.0387554	0.0548085	26.8357	26.8357	33.4086	23.8843	24.5535	5.94552	0	0	0	7.27977	7.27977	10.2951	0.830191	0.830191	1.17407	35.4494	35.4494	50.1331
P28908	CD30	64.8055	64.8055	27.017	84.5261	79.0407	48.2844	148.21	148.693	62.2687	305.336	305.336	52.2217	301.382	301.382	126.46	363.941	372.767	39.2476	185.747	185.747	180.656	571.75	571.75	298.085	159.298	159.298	24.4724	372.771	372.771	53.7432		CD30				0.0392898
P25942	CD40	30.4531	30.4531	16.8549	19.2175	18.0804	14.9018	28.562	34.1258	14.9597	52.773	52.773	9.48817	75.0534	75.0534	44.4019	68.0463	87.2925	62.9588	22.9339	22.9339	30.4031	55.8148	55.8148	4.64242	33.2784	33.2784	13.6878	45.8288	45.8288	24.913
Q9H2A7	CXCL16	25.9709	25.9709	9.72887	22.1963	25.368	16.6903	32.5475	57.0437	52.45	134.768	134.768	60.7011	99.4487	99.4487	20.6396	100.491	97.4763	45.2116	50.0944	50.0944	16.1829	48.5661	48.5661	15.3035	76.5385	76.5385	64.4427	43.5721	43.5721	42.3369
P01133	EGF	41.6405	41.6405	28.0246	38.7702	67.4174	89.628	0.677975	23.9801	47.0606	179.123	179.123	82.5957	339.767	339.767	460.191	66.2873	80.9076	47.6781	22.1765	22.1765	29.3751	543.537	543.537	610.619	49.1698	49.1698	1.3531	104.507	104.507	65.2984
P16581	E-selectin	8666.28	8666.28	779.367	5852.39	5110.74	1971.21	8085.09	8016.75	1144.04	8323.37	8323.37	114.121	8408.07	8408.07	1566.43	8637.57	8705.4	977.081	6303.44	6303.44	1420.13	7375.05	7375.05	141.165	7602.56	7602.56	1235.94	7913.75	7913.75	505.338
P78423	Fractalkine(CX3CL1)	943.9	943.9	720.699	324.641	364.454	203.488	364.783	376.204	434.803	918.924	918.924	411.285	1642.45	1642.45	1665.14	2899.89	2825.34	1283.92	9.17809	9.17809	12.9798	144.674	144.674	46.6394	155.733	155.733	37.0068	1110.03	1110.03	518.368									CX3CL1		0.00395554			0.00394518		0.0148983		https://www.ncbi.nlm.nih.gov/pubmed/11698220
Q9Y5U5	GITR	3.22341	3.22341	4.55858	0	0	0	1.18781	1.23048	1.42255	8.44671	8.44671	0.750771	6.997	6.997	0	3.73993	5.90371	7.04688	0	0	0	0	0	0	0.804603	0.804603	1.13788	0	0	0
P14210	HGF	290.543	290.543	135.496	44.9377	49.6391	55.7663	144.472	172.966	177.478	395.329	395.329	258.691	264.477	264.477	0	128.268	138.806	73.4437	241.49	241.49	47.2338	375.482	375.482	200.833	1178.89	1178.89	1524.09	313.768	313.768	195.709
P18065	IGFBP-2	5008.48	5008.48	766.623	6262.22	5370.94	2012.26	8682.76	9088.12	2509.02	11310.4	11310.4	1346.63	9984.87	9984.87	507.102	10554.9	10371.2	3101	5736.5	5736.5	2529.65	5564.26	5564.26	178.275	6494.88	6494.88	4583.44	1789.59	1789.59	495.712
P17936	IGFBP-3	45013.2	45013.2	7997.37	44039.2	44389.1	2378.88	77952.3	77821.3	19164.5	89712.8	89712.8	9682.99	103005	103005	0	97645.7	97747.1	15299.6	50759.7	50759.7	2364.84	62573.1	62573.1	4715.98	87063.1	87063.1	17816.8	51556.6	51556.6	2136.63
P24593	IGFBP-5	2250.71	2250.71	288.371	1670.41	1673.2	384.198	2361.51	2483.52	699.675	2428.74	2428.74	467.537	6741.47	6741.47	5567.2	2670.83	2575.07	628.79	1725.1	1725.1	546.665	1786.09	1786.09	144.674	2806.09	2806.09	733.235	2106.18	2106.18	254.192
P24592	IGFBP-6	15081.9	15081.9	354.525	17322.7	15124	5277.53	16560.1	16087.2	1655.85	21466.3	21466.3	741.663	23193.6	23193.6	8459.13	16773.4	17962	3398.4	17535.7	17535.7	12193.2	18037.5	18037.5	403.372	20302	20302	3747.74	14491.8	14491.8	2218.71
P48745	IGFBP-9	901.128	901.128	596.462	327.419	331.161	342.33	2230.89	2405.1	1087.9	3655.53	3655.53	932.203	4575.71	4575.71	2148.19	3403.72	3300.76	483.074	1642.2	1642.2	434.588	2512.18	2512.18	1181.27	2388.36	2388.36	643.803	221.174	221.174	171.681
P05019	IGF-1	127476	127476	2169.98	123853	111770	33841.5	152123	152367	10461.5	144269	144269	10270.5	177388	177388	43714.3	170520	180282	29416.6	70243.1	70243.1	13493.7	59394.9	59394.9	18647.1	153328	153328	13327.6	181809	181809	17136.6									IGF-1						8.07861e-05		2.06576e-05	https://pubmed.ncbi.nlm.nih.gov/28853443/; https://pubmed.ncbi.nlm.nih.gov/28569795/
P29460	IL-12p70	0	0	0	0	0	0	0	0	0	0	0	0	0	0	0	0	0	0	0	0	0	0	0	0	0	0	0	0	0	0
Q9H293	IL-17E	0	0	0	0	0	0	0	0	0	80.4656	80.4656	113.796	89.4057	89.4057	118.324	35.959	68.2126	94.7525	0	0	0	10.2687	10.2687	14.5222	0	0	0	30.3087	30.3087	14.8631
Q96PD4	IL-17F	9.4229	9.4229	12.3826	0.448565	2.89359	5.20023	9.56386	10.8223	10.5883	32.4185	32.4185	33.1316	0	0	0	9.57938	10.4272	9.16644	2.33962	2.33962	3.21637	4.0897	4.0897	1.75208	56.9483	56.9483	80.5371	9.12224	9.12224	2.03251
P18510	IL-1ra	21.4772	21.4772	25.4833	4.5927	4.33793	2.14216	42.3422	46.4892	44.8548	109.806	109.806	67.0221	144.62	144.62	0	102.528	167.268	165.707	231.231	231.231	94.7893	446.253	446.253	347.675	147.217	147.217	113.913	150.453	150.453	0.251848
P01589	IL-2 Ra	157.348	157.348	2.86386	94.1713	85.5929	50.4589	194.466	197.121	59.1391	339.029	339.029	83.6313	291.843	291.843	0	252.995	258.803	53.554	344.849	344.849	154.805	548.356	548.356	259.03	338.392	338.392	122.619	392.206	392.206	44.2834
Q9NYY1	IL-20	33.7544	33.7544	19.8718	23.1775	18.6785	11.0286	15.7874	20.1995	24.4119	100.337	100.337	22.0245	147.377	147.377	19.9538	117.784	112.091	29.8084	10.6456	10.6456	11.5679	23.9357	23.9357	29.57	56.6826	56.6826	61.3574	34.3582	34.3582	3.28855									IL-20		0.00023168			0.00408807		0.00946527		https://www.ncbi.nlm.nih.gov/pubmed/27818315
Q9NPF7	IL-23	26.28	26.28	37.1655	0	0	0	0	15.1324	30.2647	16.3783	16.3783	23.1624	0	0	0	0	102.678	205.357	0	0	0	7.91142	7.91142	11.1884	0	0	0	37.1691	37.1691	52.5651
Q8CGK6	IL-28	0	0	0	0	0.0101936	0.0203871	4.83504	7.11612	9.02189	18.8719	18.8719	10.0125	2.90477	2.90477	0.515287	24.5329	21.6026	14.6604	2.51054	2.51054	3.55044	4.47628	4.47628	6.33042	6.37045	6.37045	8.68903	0.105471	0.105471	0.149159
O14625	I-TAC	9.92557	9.92557	14.0369	0.638793	0.877942	1.08638	3.79952	6.19917	8.02043	32.8674	32.8674	26.1224	6.98759	6.98759	0	5.35837	5.63366	4.32055	2.14567	2.14567	3.03443	8.05046	8.05046	0.150135	93.615	93.615	132.392	5.60196	5.60196	5.61979
O00626	MDC	1.11208	1.11208	1.16542	1.1323	1.04698	0.589391	5.25036	5.94851	1.91888	8.07137	8.07137	0.672331	15.4295	15.4295	8.32662	11.8827	11.8952	1.6795	14.9237	14.9237	8.20934	16.8104	16.8104	4.71134	8.33172	8.33172	2.03181	28.808	28.808	3.78915		MDC					0.00085005
P10889	MIP-2	4.17063	4.17063	0.049706	1.51825	1.5369	1.77492	1.72403	2.12638	2.54173	1.66132	1.66132	0.0338026	2.56175	2.56175	0.796448	0	0.829585	1.65917	1.76525	1.76525	2.49643	0.344711	0.344711	0.487496	4.50572	4.50572	3.75946	0.580115	0.580115	0.820406
P78556	MIP-3a	4.35483	4.35483	0	3.04142	2.97199	0.743788	15.642	12.3631	6.81204	10.5156	10.5156	2.88017	17.297	17.297	4.03163	12.4956	12.0134	1.42897	16.9652	16.9652	3.72408	17.4967	17.4967	10.4251	12.5554	12.5554	1.20597	7.04854	7.04854	2.76151
P10451	OPN	4594.7	4594.7	899.475	3660.81	3896.26	1025.6	4397.45	4400.77	605.149	4851.83	4851.83	400.004	6513.07	6513.07	691.699	5264.79	5386.79	836.143	3561.86	3561.86	379.085	4396.34	4396.34	157.056	4483.98	4483.98	14.8358	4337.83	4337.83	203.054
O00300	OPG	249.047	249.047	227.64	62.2686	65.3305	27.38	227.004	415.713	402.67	1231.22	1231.22	435.712	1230.36	1230.36	240.078	901.541	956.788	291.089	1351.59	1351.59	1144.12	2568.3	2568.3	1294.1	786.444	786.444	300.52	1444.35	1444.35	854.434
P01236	Prolactin	3742.17	3742.17	3100.71	1235.2	1904.2	1615.26	4549.46	4412.63	2672.76	8342.93	8342.93	556.127	7877.9	7877.9	63.5938	5689.28	6882.68	4160.81	3836.35	3836.35	2053.61	4350.43	4350.43	820.409	3888.36	3888.36	1604.7	2131.32	2131.32	300.855
Q91ZS5	Pro-MMP-9	81.1192	81.1192	8.01525	431.42	629.455	701.607	1730.7	1929	857.582	3740.73	3740.73	139.031	4394.49	4394.49	1322.95	7444.48	7661.84	5449.12	415.507	415.507	248.13	2038.64	2038.64	62.1614	2433.55	2433.55	602.27	4343.21	4343.21	622.891
P16109	P-selectin	4238.26	4238.26	1538.43	2948.92	2769.43	831.985	3955.43	4112.58	874.973	4992.08	4992.08	70.5704	5304.61	5304.61	535.103	7008.51	7284.26	3061	3528.37	3528.37	326.801	4664.87	4664.87	91.2525	4127.41	4127.41	351.397	4562.29	4562.29	482.723
Q9HD89	Resistin	2303.82	2303.82	92.9723	2014.98	2091.41	519.048	2853.52	2952.09	610.763	3457.82	3457.82	165.262	3513.8	3513.8	159.201	3955.72	4015.07	644.329	2413.25	2413.25	560.835	2869.58	2869.58	208.66	2732.04	2732.04	598.198	2772.58	2772.58	11.5225
P21583	SCF	17.9171	17.9171	9.50185	3.50533	4.90084	6.10061	10.7776	12.4454	14.6265	36.2307	36.2307	7.00634	24.6241	24.6241	0	10.3896	12.3872	14.6707	13.9756	13.9756	4.5696	19.6125	19.6125	5.30398	68.367	68.367	67.5424	21.6922	21.6922	1.50568
P48061	SDF-1a(CXCL12)	0	0	0	0.235142	1.57634	2.8478	2.6246	7.23244	11.2411	21.9772	21.9772	15.0719	42.5892	42.5892	18.8023	25.8837	26.9755	22.2243	0	0	0	2.51619	2.51619	3.55842	0	0	0	1.76591	1.76591	2.49737
P40225	TPO	132.94	132.94	188.005	4.76402	7.48417	9.71675	127.174	119.601	102.868	248.463	248.463	82.8505	482.971	482.971	620.644	562.308	510.158	138.675	28.4823	28.4823	40.2801	142.176	142.176	172.06	113.191	113.191	29.168	360.709	360.709	510.12
P19320	VCAM-1	9717.93	9717.93	222.501	8782.54	8200.14	1442.73	8750.68	8956.03	1084.97	8092.83	8092.83	273.202	9384.92	9384.92	24.8353	9179.99	9211.23	645.227	7007.17	7007.17	5031.33	7938.32	7938.32	570.943	8622.06	8622.06	518.024	9432.27	9432.27	680.649
P15692	VEGF	79.8649	79.8649	9.10637	42.4418	40.8798	30.9562	51.6073	49.3511	25.1505	77.4967	77.4967	33.2441	63.7816	63.7816	0	69.0773	70.2186	8.89309	61.5139	61.5139	17.7482	68.7447	68.7447	22.6329	112.97	112.97	64.3309	77.6627	77.6627	21.6039
O43915	VEGF-D	2.03959	2.03959	2.88441	0	0.0270459	0.0540917	0.149581	0.83251	1.47235	2.40646	2.40646	3.40325	7.34923	7.34923	9.97783	5.23257	6.92778	6.427	0	0	0	1.51347	1.51347	2.14037	0	0	0	6.07104	6.07104	5.19801
P09038	bFGF	65.914	65.914	43.008	51.0461	49.0542	48.8353	17.977	18.6134	2.92504	89.2822	89.2822	16.3295	113.299	113.299	80.1198	58.5437	58.7587	4.72714	37.1103	37.1103	2.28039	71.787	71.787	14.7282	59.3535	59.3535	42.1553	57.9338	57.9338	6.64077
O43927	BLC	280.812	280.812	#DIV/0!	249.76	286.857	173.61	192.266	231.381	171.358	271.211	271.211	116.93	186.06	186.06	23.349	219.625	333.371	258.32	107.409	107.409	13.0425	292.725	292.725	201.188	162.342	162.342	56.1769	93.3239	93.3239	7.89567
P32972	CD30L	96.669	96.669	93.9863	36.2355	51.3315	64.1945	21.9857	65.989	104.735	91.328	91.328	18.8852	220.823	220.823	261.605	25.2398	120.241	202.896	14.0109	14.0109	19.8144	37.8465	37.8465	26.3056	57.0739	57.0739	40.4151	40.6766	40.6766	57.5253
P51671	Eotaxin	357.049	357.049	68.5574	198.462	211.353	65.8048	239.739	269.529	72.2911	319.122	319.122	33.5984	379.563	379.563	144.074	234.682	239.78	18.6626	360.924	360.924	39.0164	389.558	389.558	23.4087	306.066	306.066	36.5672	341.615	341.615	42.9597
O00175	Eotaxin-2	97.9422	97.9422	22.354	120.343	123.482	36.2156	120.318	127.182	57.4149	139.01	139.01	2.18499	178.108	178.108	24.2932	155.383	141.095	44.3428	209.696	209.696	28.974	137.825	137.825	41.3977	162.071	162.071	10.688	105.745	105.745	6.38504
P48023	Fas L	361.993	361.993	71.0271	156.803	158.97	173.921	222.711	267.056	274.323	483.619	483.619	99.7016	676.701	676.701	322.153	337.53	287.411	126.865	466.639	466.639	97.8601	448.59	448.59	35.329	440.739	440.739	4.98466	383.531	383.531	96.3363
P09919	G-CSF	7.67833	7.67833	0	45.3777	69.9522	54.9408	170.95	323.447	325.562	189.45	189.45	2.18723	303.926	303.926	197.278	253.342	334.105	250.143	469.072	469.072	228.339	762.33	762.33	461.089	267.686	267.686	45.7889	462.916	462.916	28.7857
P04141	GM-CSF	1344.68	1344.68	304.244	517.118	532.95	582.13	365.749	536.97	505.273	726.531	726.531	47.6673	963.818	963.818	442.023	379.364	438.343	284.003	249.4	249.4	122.514	206.923	206.923	100.238	615.563	615.563	153.346	51.2764	51.2764	41.0307
P05362	ICAM-1	109.711	109.711	155.155	109.178	125.544	147.409	389.217	784.196	827.271	2771.16	2771.16	996.424	3474.99	3474.99	460.558	866.458	752.44	520.609	529.117	529.117	748.285	1185.2	1185.2	917.621	1200.87	1200.87	1369.24	334.517	334.517	473.078		ICAM-1			0.00900961
P01579	IFNg	2287.22	2287.22	1049.63	1404.5	1399.66	1023.86	1150.36	1411.8	759.12	1778.38	1778.38	50.7352	1640.11	1640.11	1148.42	1625.03	1803.51	575.949	2281.67	2281.67	1386.41	3844.53	3844.53	772.657	1275.29	1275.29	596.663	1076.78	1076.78	537.289									IFNg								0.0359147	https://www.ncbi.nlm.nih.gov/pubmed/28853443, https://www.ncbi.nlm.nih.gov/pubmed/25882242, https://www.ncbi.nlm.nih.gov/pubmed/17868448, https://www.ncbi.nlm.nih.gov/pubmed/15096178
P01583	IL-1a	9.57192	9.57192	1.76894	7.53564	7.74685	8.21077	9.44083	11.8513	10.5848	29.5338	29.5338	15.7258	36.0171	36.0171	25.0378	9.2213	9.38737	1.78071	12.0773	12.0773	3.74559	12.7204	12.7204	0.191695	13.2608	13.2608	6.08062	8.96995	8.96995	0.526514
P01584	IL-1b	408.132	408.132	105.588	121.945	122.513	141.469	59.7922	122.933	167.766	185.105	185.105	40.5778	252.975	252.975	187.148	86.3553	78.8083	60.1597	38.1466	38.1466	45.9691	36.965	36.965	29.834	101.455	101.455	54.0217	5.36809	5.36809	0.0281301
P60568	IL-2	615.867	615.867	293.899	256.72	271.729	308.244	174.197	286.156	313.388	406.169	406.169	21.3113	243.513	243.513	0	146.672	164.792	107.406	120.549	120.549	151.271	136.171	136.171	114.477	286.639	286.639	160.105	65.8439	65.8439	18.9011
P08700	IL-3	260.757	260.757	11.0408	57.3909	69.8071	83.0328	41.1792	61.9699	75.6058	118.672	118.672	2.70065	190.975	190.975	159.569	40.0807	64.3076	70.9314	35.4199	35.4199	13.8832	29.2218	29.2218	13.4427	61.3904	61.3904	24.0657	21.8831	21.8831	9.42186
P05112	IL-4	11.6367	11.6367	3.04449	1.99903	2.9107	3.67595	2.3446	3.25509	3.24425	5.00887	5.00887	2.2798	16.8531	16.8531	0.59869	2.30443	2.74465	2.5849	5.74738	5.74738	4.09351	4.73451	4.73451	0.0395244	5.28208	5.28208	0.0474947	4.16219	4.16219	1.87066		IL-4			0.000883462
P05113	IL-5	220.592	220.592	80.8227	96.1446	99.2027	112.031	45.6671	82.2922	88.8833	153.532	153.532	17.4224	143.53	143.53	113.383	86.8168	88.0589	41.2372	33.8725	33.8725	30.827	44.5653	44.5653	30.7637	92.3276	92.3276	42.9087	12.8426	12.8426	11.1442
P05231	IL-6	676.424	676.424	0	530.639	496.802	85.2337	1144.86	1174.75	649.355	882.886	882.886	339.726	1237.26	1237.26	1049.8	689.648	659.258	280.09	727.521	727.521	160.382	1100.38	1100.38	512.884	534.572	534.572	164.374	549.352	549.352	43.6818
P13232	IL-7	70.9259	70.9259	19.5216	124.33	136.231	153.515	197.322	186.752	134.183	624.676	624.676	202.8	64.696	64.696	0	244.457	219.771	85.2176	154.819	154.819	210.774	242.179	242.179	149.212	253.018	253.018	338.852	163.026	163.026	1.63625
P22301	IL-10	7214.61	7214.61	2841.65	3094.12	3242.36	3751.78	2345.47	3352.6	2303.59	4637.28	4637.28	186.835	4846.22	4846.22	3275.44	4092.23	4093.91	431.005	1584.27	1584.27	1393.31	1920.76	1920.76	786.855	3251.3	3251.3	542.438	451.984	451.984	52.6628
P29460	IL-12p40	1039.69	1039.69	84.203	460.743	477.997	528.263	321.958	416.458	224.132	644.583	644.583	64.5421	657.896	657.896	381.113	370.356	359.249	151.326	211.727	211.727	37.836	200.584	200.584	32.2693	402.614	402.614	191.654	107.89	107.89	6.13908
P35225	IL-13	372.317	372.317	16.1381	275.605	277.763	140.945	293.921	428.101	314.776	693.767	693.767	77.3478	781.614	781.614	582.001	364.826	389.891	143.344	283.412	283.412	150.646	371.479	371.479	176.123	439.516	439.516	355.161	295.939	295.939	85.1369
P40933	IL-15	1383.39	1383.39	1091.1	444.915	498.904	582.792	748.576	679.093	290.085	1992.6	1992.6	15.9148	1090.15	1090.15	0	1603.9	1589.6	956.358	1176.07	1176.07	873.129	1301.47	1301.47	1063.48	1207.58	1207.58	1357.22	1638.6	1638.6	1089.99
Q16552	IL-17	192.566	192.566	37.8845	57.4277	71.5391	85.7602	28.6772	43.453	52.7639	138.115	138.115	29.8464	139.108	139.108	107.328	40.7059	76.3512	94.1509	30.3785	30.3785	15.5584	39.0864	39.0864	6.20655	80.254	80.254	35.961	29.6085	29.6085	4.70677
Q9HBE4	IL-21	458.111	458.111	54.0587	347.968	361.756	402.086	259.419	503.382	543.059	947.989	947.989	104.954	323.014	323.014	0	303.447	306.159	80.6301	228.2	228.2	235.815	549.461	549.461	149.173	717.021	717.021	715.195	355.461	355.461	51.9462
P12850	KC(CXCL1)	88.4701	88.4701	0	72.7463	85.0944	65.0806	183.02	181.279	66.1056	244.859	244.859	32.1468	312.535	312.535	239.724	165.057	170.098	84.2781	292.198	292.198	32.7024	405.936	405.936	9.50233	195.752	195.752	99.6125	217.906	217.906	78.5667
P41159	Leptin	37.037	37.037	16.9788	33.2363	35.6848	34.7447	55.3064	72.3185	47.1758	121.722	121.722	9.29679	62.5191	62.5191	0	72.1375	70.4469	15.4506	107.229	107.229	30.6593	189.633	189.633	9.28728	162.616	162.616	161.584	80.6729	80.6729	18.5828
P50228	LIX	1019.24	1019.24	230.578	378.475	438.279	315.179	1193.76	1229.14	167.738	1614.51	1614.51	124.27	1836.45	1836.45	818.006	1345.74	1557.48	824.816	451.889	451.889	174.691	1214.42	1214.42	60.1544	1093.48	1093.48	74.8959	717.019	717.019	18.1564
P13500	MCP-1	652.345	652.345	173.434	200.396	274.085	338.215	104.875	188.635	224.945	372.051	372.051	20.1062	366.78	366.78	205.439	202.794	179.15	85.1127	215.125	215.125	56.8613	219.631	219.631	104.359	200.959	200.959	117.706	64.4481	64.4481	54.4927
Q62401	MCP-5(CCL12)	28.2461	28.2461	7.78719	20.0633	21.7893	15.5647	26.9244	34.9544	28.9682	49.0613	49.0613	2.89513	67.9336	67.9336	61.8907	41.9901	41.2195	21.784	139.057	139.057	29.8298	249.742	249.742	138.019	67.5226	67.5226	62.3265	91.4839	91.4839	12.228									MCP-5(CCL12)			0.000129678			0.000424704		0.0182702	https://www.ncbi.nlm.nih.gov/pubmed/12967673
P09603	MCSF	16.1949	16.1949	5.31221	4.54676	5.97583	6.07553	13.3246	18.9836	16.0278	33.6458	33.6458	4.27978	42.0179	42.0179	33.7273	22.7085	23.9517	11.7135	11.3593	11.3593	4.86668	18.083	18.083	5.46878	21.3278	21.3278	11.0034	12.6553	12.6553	1.96537
Q07325	MIG(CXCL9)	130.541	130.541	75.0281	107.34	118.805	128.829	143.831	197.991	133.693	340.26	340.26	43.441	620.564	620.564	662.958	137.692	170.192	122.392	1084	1084	24.8142	1267.3	1267.3	117.551	376.127	376.127	482.983	601	601	29.8962									MIG(CXCL9)			1.01724e-05			5.7348e-05		0.00499136	https://www.ncbi.nlm.nih.gov/pubmed/28853443, https://www.ncbi.nlm.nih.gov/pubmed/25882242
P10147	MIP-1a	51.6366	51.6366	13.6808	43.3971	45.5256	47.6158	34.8701	56.1033	53.6333	129.256	129.256	5.83387	123.016	123.016	103.628	61.7133	63.4716	13.0886	39.4658	39.4658	40.5319	93.0662	93.0662	30.2521	104.97	104.97	51.9155	74.6776	74.6776	22.7876		MIP-1a	0.0316798
P51670	MIP-1g	772.344	772.344	34.4536	486.727	489.291	21.3147	608.447	607.282	36.4645	589.938	589.938	12.5436	792.196	792.196	156.391	681.886	683.428	155.765	698.214	698.214	87.8786	663.523	663.523	33.5165	574.725	574.725	19.4693	578.458	578.458	6.5271
P02776	PF4	88406.7	88406.7	5066.34	69658.4	69039	16533.7	83366.3	86624.7	16557.3	78034.5	78034.5	2164.34	96075.6	96075.6	15853.4	112688	114682	35985.4	82420.3	82420.3	15954.5	87627.3	87627.3	7656.52	73482.7	73482.7	8126.18	63352.4	63352.4	11739.6
P13501	RANTES(CCL5)	13.9431	13.9431	1.13789	7.31582	13.8393	19.2054	8.16954	10.5015	10.2925	45.652	45.652	28.2345	41.4869	41.4869	33.1334	25.5663	25.9258	11.0238	57.7795	57.7795	18.4226	74.324	74.324	19.8025	29.8038	29.8038	17.7595	43.0098	43.0098	0.0880203
Q92583	TARC	105.902	105.902	7.5641	55.7799	63.7103	72.2242	34.0237	45.9334	24.5301	185.308	185.308	12.1127	97.2293	97.2293	0	93.4226	97.1555	16.6947	127.454	127.454	40.8608	150.87	150.87	51.1103	146.185	146.185	94.6207	141.188	141.188	43.5235
P10146	TCA-3(CCL1)	18.3808	18.3808	17.1907	13.8109	15.0568	14.0094	17.2179	13.8725	9.48465	50.3006	50.3006	3.81458	91.209	91.209	64.7954	45.4039	52.6316	42.7232	86.6396	86.6396	48.9194	94.4432	94.4432	67.2026	36.6346	36.6346	9.41747	12.9377	12.9377	4.98751
P19438	TNF RI	522.485	522.485	18.3023	381.035	370.53	40.6726	506.652	497.344	66.0916	510.615	510.615	11.8809	680.265	680.265	255.973	554.398	556.41	73.4246	635.938	635.938	18.2812	687.754	687.754	59.4314	558.781	558.781	104.198	560.25	560.25	32.1595
P20333	TNF RII	730.45	730.45	71.6159	231.735	266.196	188.434	524.099	544.126	219.098	684.734	684.734	69.6547	906.383	906.383	169.832	646.571	646.275	68.5831	820.453	820.453	1.07913	685.123	685.123	30.9612	692.907	692.907	3.45789	665.594	665.594	34.6396		TNF RII	0.0320792
P01375	TNFa	99.2786	99.2786	40.7607	42.2118	46.8532	54.5735	20.1415	36.9534	49.4804	73.9993	73.9993	14.3505	64.537	64.537	49.1723	19.2173	25.3474	29.2565	29.0479	29.0479	11.2601	38.9959	38.9959	0.365486	42.3436	42.3436	8.40907	17.0774	17.0774	2.97311
Q07011	4-1BB	0	0	0	0	0.906496	1.81299	0	0	0	18.4906	18.4906	26.1497	68.5278	68.5278	96.913	251.738	403.547	337.78	1791.18	1791.18	1386.75	2511.05	2511.05	922.287	0	0	0	1784.43	1784.43	92.8329		4-1BB					0.0240167
P12821	ACE	5353.99	5353.99	3158.75	6172.1	5658.57	1943.43	6824.52	6513.57	2997.17	11355.1	11355.1	67.5483	10745.4	10745.4	622.054	16392.3	18676.4	8172.91	3586.93	3586.93	3388.08	9200.86	9200.86	325.407	11088.4	11088.4	2249.51	8611.07	8611.07	903.181									ACE		0.0045746			0.041878				https://www.ncbi.nlm.nih.gov/pubmed/17082641
P37023	ALK-1	5.46943	5.46943	7.73495	0	3.48398	6.96796	0	0	0	29.5061	29.5061	16.4885	0	0	0	43.2907	38.3357	26.7231	0	0	0	9.87742	9.87742	13.9688	84.2346	84.2346	119.126	0	0	0
Q60753	CT-1	0	0	0	0	0	0	0	0	0	0	0	0	32.0496	32.0496	45.325	19.0776	38.96	53.8688	0	0	0	0	0	0	0	0	0	0	0	0
P26842	CD27	0	0	0	0	2.21853	4.43707	0	0	0	0	0	0	34.5644	34.5644	25.3797	61.1228	75.2224	67.393	0	0	0	0	0	0	0	0	0	0	0	0									CD27		0.0100487			0.00816618		0.0200863		https://www.ncbi.nlm.nih.gov/pubmed/15886117
P29965	CD40L	183.293	183.293	16.203	126.197	128.322	38.8004	132.451	140.334	48.2343	225.394	225.394	43.9628	181.767	181.767	0	357.546	349.789	175.478	154.906	154.906	7.11891	224.515	224.515	0.155171	317.284	317.284	170.111	151.022	151.022	23.7722
P16410	CTLA4	0.138856	0.138856	0.196372	0	0	0	0	0	0	1.10993	1.10993	1.56968	0	0	0	0	0.623027	1.24605	0	0	0	0.0815695	0.0815695	0.115357	6.98441	6.98441	9.87745	0	0	0
P07585	Decorin	3318.23	3318.23	622.427	2914.33	2866.18	477.99	3132.17	3067.05	774.288	3675.15	3675.15	292.568	4142.29	4142.29	242.566	4347	4403.22	927.396	3467.36	3467.36	80.6097	4060.34	4060.34	231.802	4091.09	4091.09	205.907	3420.81	3420.81	95.012									Decorin		0.00828637			0.0421631				https://www.ncbi.nlm.nih.gov/pubmed/16939572
O94907	Dkk-1	140.862	140.862	65.1994	252.467	304.809	166.049	586.748	723.15	300.516	1114.34	1114.34	300.843	632.379	632.379	0	904.885	900.529	279.053	218.205	218.205	112.967	771.248	771.248	551.899	982.98	982.98	376.082	595.305	595.305	361.396
Q06418	Dtk	5.78427	5.78427	8.18019	0	0	0	0	5.7737	11.5474	0	0	0	0	0	0	0	13.205	26.41	0	0	0	0	0	0	5.58537	5.58537	7.89891	0	0	0
P17813	Endoglin	0	0	0	0	0	0	0	6.62234	13.2447	21.515	21.515	27.5119	67.4001	67.4001	5.77526	18.3787	18.5707	16.7188	0	0	0	0	0	0	1.18964	1.18964	1.19692	0	0	0		Endoglin			0.00494041
P08101	Fcg RIIB	366.807	366.807	#DIV/0!	436.017	406.867	199.798	421.149	483.304	283.604	806.594	806.594	16.3429	860.4	860.4	397.866	697.374	706.409	249.934	375.564	375.564	157.004	631.582	631.582	22.4478	574.741	574.741	357.463	467.529	467.529	190.643
P49771	Flt-3L	1377.17	1377.17	200.244	1475.86	1396.97	370.167	2034.68	1998.69	990.79	1512.38	1512.38	152.87	3124.15	3124.15	2041.69	2725.38	2698.35	1030.66	2351.81	2351.81	667.576	2734.07	2734.07	453.499	2348.03	2348.03	695.002	1933.34	1933.34	651.007
P09382	Galectin-1	2506.8	2506.8	616.685	2947.86	3041.92	925.326	3860.96	3879.07	308.099	4147.69	4147.69	641.719	7740.87	7740.87	4912.23	6787.77	7354.46	4992.63	3598.07	3598.07	363.897	4678.92	4678.92	867.816	5027.46	5027.46	1771.53	3482.93	3482.93	240.733
P17931	Galectin-3	549.686	549.686	375.136	392.653	407.998	358.205	592.824	776.666	390.898	771.82	771.82	94.6222	1518.79	1518.79	322.844	1147.21	1428.3	715.425	537.074	537.074	85.8082	984.825	984.825	123.734	802.866	802.866	9.43466	874.241	874.241	412.653									Galectin-3		0.00148874			0.0391124				https://www.ncbi.nlm.nih.gov/pubmed/23241887
P54826	Gas 1	366.612	366.612	21.969	343.668	315.417	119.293	446.536	498.804	197.942	473.94	473.94	88.8915	863.002	863.002	488.167	771.487	726.675	353.191	323.147	323.147	70.1774	391.812	391.812	58.0122	617.978	617.978	153.266	302.697	302.697	95.2706
Q61592	Gas 6	830.607	830.607	159.367	656.302	600.709	342.583	798.738	796.025	126.554	1376.48	1376.48	196.029	1198.02	1198.02	316.94	1307.21	1275.51	347.02	620.396	620.396	32.0425	1311.33	1311.33	215.958	1467.3	1467.3	448.056	767.736	767.736	43.5483
Q9UNG2	GITR L	0.323784	0.323784	0.4579	0	0	0	0	0	0	4.23178	4.23178	3.25102	13.6442	13.6442	2.45055	2.55895	4.16816	4.85294	0	0	0	0.558998	0.558998	0.790542	1.61474	1.61474	2.28359	1.73585	1.73585	2.45003		GITR L			0.0115917
O43278	HAI-1	3.39652	3.39652	4.80341	0	0	0	0.549722	4.83153	8.94513	6.79035	6.79035	0.545214	41.9865	41.9865	29.4824	66.9183	67.6608	25.697	0	0	0	7.04731	7.04731	9.91786	0	0	0	41.2877	41.2877	30.3952									HAI-1		0.000137137			0.000358119		0.0247408		https://www.ncbi.nlm.nih.gov/pubmed/10219059
P08581	HGF R	0	0	0	0	0	0	22.8638	45.7298	64.6728	0	0	0	127.478	127.478	180.282	336.348	369.149	192.676	0	0	0	4.02234	4.02234	5.68844	0	0	0	40.7305	40.7305	57.6017									HGF R		0.00115352			0.00360469		0.00707359		https://www.ncbi.nlm.nih.gov/pubmed/17403932
Q01638	IL-1 R4	18.2274	18.2274	25.7774	0	0	0	0	0	0	0	0	0	3.59738	3.59738	5.08747	0	0	0	0	0	0	0	0	0	0	0	0	0	0	0
P26955	IL-3 Rb(CD131)	0	0	0	0	0	0	0	0	0	41.1341	41.1341	32.1246	165.267	165.267	155.146	375.399	1051.91	1466.29	0	0	0	248.753	248.753	236.18	0	0	0	207.472	207.472	293.409
P15248	IL-9	51.4167	51.4167	72.7142	0	0	0	0	0	0	7.74842	7.74842	10.9579	83.6948	83.6948	118.362	84.1815	83.0021	34.6842	0	0	0	0	0	0	0	0	0	0	0	0									IL-9		0.0303889			0.0062739		0.0124322		https://www.ncbi.nlm.nih.gov/pubmed/28853443, https://www.ncbi.nlm.nih.gov/pubmed/25882242
Q9Y624	JAM-A	211.278	211.278	89.0407	186.028	187.704	80.526	334.826	358.595	68.2021	345.838	345.838	27.3899	575.37	575.37	380.671	932.789	1006.64	766.362	251.307	251.307	18.3778	381.119	381.119	28.3226	420.493	420.493	17.0638	303.538	303.538	15.7084
P48357	Leptin R	3246.94	3246.94	5.32191	1628.07	1926.09	1004.2	4788.22	4910.47	799.213	8367.47	8367.47	2930.23	9461.32	9461.32	2915.9	5714.55	5420.97	1376.6	2349.84	2349.84	417.438	7279.49	7279.49	2542.42	3753.47	3753.47	834.47	2754.92	2754.92	747.228
P14151	L-Selectin	5557.12	5557.12	1649.7	4200.7	3911.22	878.329	5667.39	5785.04	1277.4	5657.9	5657.9	343.639	7565.41	7565.41	1527.55	8996.78	9182.97	3608.29	5556.62	5556.62	115.875	6433.13	6433.13	179.563	5886.33	5886.33	1033.65	6112.86	6112.86	443.131
P47992	Lymphotactin	0	0	0	0	0	0	0	0	0	0	0	0	0	0	0	0	6.35498	12.71	0	0	0	0	0	0	0	0	0	0	0	0
Q61826	MAdCAM-1	26.4144	26.4144	37.3555	4.14743	6.65934	8.71522	10.7798	21.7944	30.933	76.5107	76.5107	42.0929	217.862	217.862	100.617	155.347	154.254	76.1966	0	0	0	15.7156	15.7156	22.2253	32.4136	32.4136	45.8398	26.7304	26.7304	37.8025									MAdCAM-1		6.99578e-05			0.000645238		0.000977277		https://www.ncbi.nlm.nih.gov/pubmed/17868448
P21956	MFG-E8	345.406	345.406	20.5619	158.454	154.909	37.6886	353.6	411.428	282.009	635.722	635.722	108.486	811.767	811.767	422.987	1338.02	1323.97	574.835	590.32	590.32	32.441	893.261	893.261	42.4781	650.264	650.264	11.5832	712.36	712.36	168.304									MFG-E8		0.000309296			0.00977179				https://www.ncbi.nlm.nih.gov/pubmed/24838098
Q99731	MIP-3b(CCL19)	0	0	0	0	0.235868	0.471736	2.90601	2.63503	2.35483	7.43813	7.43813	1.02914	10.7354	10.7354	6.92804	9.26826	10.1516	3.21192	1.50252	1.50252	0.046642	5.58855	5.58855	2.69186	3.39258	3.39258	1.51682	3.74268	3.74268	0.500663									MIP-3b(CCL19)		1.87311e-05			0.00697521		0.00755527		https://www.ncbi.nlm.nih.gov/pubmed/25359998
P08473	Neprilysin	177.759	177.759	49.0471	54.3563	100.571	138.498	148.261	181.926	217.144	611.953	611.953	217.621	299.711	299.711	0	669.196	715.186	286.672	164.06	164.06	31.9415	538.319	538.319	198.734	595.304	595.304	303.226	294.643	294.643	4.02442
P26022	Pentraxin 3	1099.88	1099.88	1515.7	2.89994	136.098	268.344	524.042	646.191	659.938	2464.81	2464.81	1705.45	1700.55	1700.55	1623.68	3805.2	3540.96	1593.51	899.226	899.226	299.418	5160.42	5160.42	2362.85	2468.8	2468.8	368.441	2831.53	2831.53	442.068
Q9UQ07	RAGE	127.643	127.643	180.515	0	0	0	94.9252	105.906	118.502	313.922	313.922	40.5762	410.072	410.072	183.678	153.432	186.523	221.447	47.2953	47.2953	48.4595	168.12	168.12	0.769945	117.897	117.897	117.711	106.229	106.229	8.27305
O14836	TACI	0	0	0	0	0	0	13.2831	15.3067	17.9809	58.8488	58.8488	83.2248	119.031	119.031	85.8034	446.527	403.477	153.39	0	0	0	21.2411	21.2411	30.0395	0	0	0	0	0	0		TACI			0.010573
Q9NP99	TREM-1	41.1675	41.1675	58.2196	0	0	0	0	0	0	23.1866	23.1866	7.82124	0	0	0	18.2595	18.383	21.2278	0	0	0	3.35472	3.35472	1.43529	49.293	49.293	69.7108	0	0	0
Q9NS68	TROY	97.6453	97.6453	1.22775	40.803	42.2944	48.898	166.108	261.005	230.035	183.276	183.276	64.7959	212.496	212.496	0	329.516	350.791	243.812	40.3611	40.3611	25.6372	174.513	174.513	23.2194	402.112	402.112	309.762	34.2552	34.2552	35.6168
Q969D9	TSLP	0	0	0	0	0	0	0	0	0	0	0	0	0	0	0	25.3195	25.7431	9.23331	0	0	0	0	0	0	0	0	0	1.52815	1.52815	2.16113		TSLP			5.25177e-05
Q9NP84	TWEAK R	29921.7	29921.7	3685.26	19425.3	18885	6140.44	24637.9	26521.5	6435	25706	25706	368.538	29953.3	29953.3	14600.9	37081.4	37394.7	10726.6	22983.5	22983.5	36.7856	26744	26744	210.79	29469.5	29469.5	5483.95	23886.5	23886.5	3900.22
P17948	VEGF R1	123.784	123.784	119.22	93.0746	127.664	124.339	203.686	349.058	315.803	517.081	517.081	178.884	269.878	269.878	0	350.96	335.466	103.543	298.679	298.679	96.4846	852.295	852.295	604.468	547.827	547.827	489.151	397.007	397.007	221.798
P35916	VEGF R3	0	0	0	0	0	0	0	0	0	0	0	0	53.4889	53.4889	71.7105	4.67541	22.273	38.5401	0	0	0	0	0	0	0	0	0	28.362	28.362	40.1099
P33681	B7-1	1164.13	1164.13	437.407	42.4405	362.992	653.333	1368.35	1420.92	129.05	2369.68	2369.68	10.5631	1198.04	1198.04	615.367	1750.62	1799.39	634.521	610.474	610.474	525.917	823.158	823.158	461.239	1257.23	1257.23	1326.23	1281.95	1281.95	939.719
Q96RJ3	BAFF R	0	0	0	6.70988	9.19874	11.3728	40.452	41.6288	6.14531	26.9292	26.9292	6.24213	59.4807	59.4807	0	20.8682	31.8524	40.9208	8.87371	8.87371	12.5493	12.8852	12.8852	1.38962	30.4535	30.4535	43.0677	0	0	0
Q05928	BTC	0	0	0	0	0	0	0	10.8467	21.6933	22.5168	22.5168	12.8818	67.647	67.647	17.7341	40.365	46.1118	45.2753	0	0	0	0	0	0	0	0	0	49.6299	49.6299	64.1986
P01031	C5a	221.331	221.331	53.5572	254.026	269.488	39.1869	251.844	257.723	56.1014	279.158	279.158	31.8693	310.341	310.341	8.82894	325.473	325.762	13.7752	210.255	210.255	32.4564	266.215	266.215	11.1312	358.518	358.518	3.27666	374.744	374.744	9.18353									C5a		0.0295367		0.000709772				0.000474949	https://www.ncbi.nlm.nih.gov/pubmed/15313431
P27784	CCL6	1318.15	1318.15	465.711	979.687	1021.46	213.41	981.858	1161.57	489.515	1367.17	1367.17	225.882	1715.01	1715.01	880.31	1810.06	1807.19	345.58	998.987	998.987	18.6818	1472.99	1472.99	505.628	1587.24	1587.24	450.375	1289.05	1289.05	1140.05
P09326	CD48	1062.97	1062.97	4.19655	1667.35	1513.45	632.693	2015.91	1856.14	480.879	2526.98	2526.98	513.977	2873.87	2873.87	900.168	2038.9	2180.23	599.732	1455.3	1455.3	20.2757	2137.74	2137.74	58.4941	1987.17	1987.17	110.012	2629.44	2629.44	320.862
P30203	CD6	0	0	0	8.41688	10.5997	12.748	48.3313	189.933	317.362	132.09	132.09	83.9201	503.058	503.058	192.989	72.7584	84.3072	99.1595	161.27	161.27	228.07	210.904	210.904	94.5516	101.134	101.134	7.47127	0	0	0
Q99969	Chemerin	12200.4	12200.4	2623.32	12479.6	11581.2	5424.76	28896.6	30634.2	6869.43	43367	43367	196.742	39835.7	39835.7	1999.09	45404.4	45870.5	15407.1	16340.6	16340.6	764.386	21724.8	21724.8	3177.95	31425.3	31425.3	4223.42	18714.8	18714.8	8051.53
P10909	Clusterin	190365	190365	19647.1	321904	333345	53447.3	334497	335272	41302.6	418047	418047	8608.22	372830	372830	65569.1	362553	364992	45831.1	208491	208491	10996.5	314289	314289	21042.5	380973	380973	12373.3	326019	326019	36531.4		Clusterin	0.0238988
Q9WVL7	Lungkine	0	0	0	0	48.5275	97.0549	0	0	0	0	0	0	0	0	0	0	0	0	0	0	0	0	0	0	0	0	0	0	0	0
P01034	Cystatin C	2438.38	2438.38	9.57437	2826.33	2836.67	1057.37	3775.01	3757.78	270.873	4859.17	4859.17	158.19	4712.41	4712.41	1000.82	4720.51	4646.16	649.849	2443.44	2443.44	11.1016	3009.55	3009.55	121.029	4164.37	4164.37	858.192	3613.66	3613.66	391.359
O95453	DAN	0	0	0	0	0	0	52.2996	64.8759	77.6763	0	0	0	0	0	0	123.288	114.293	99.0824	0	0	0	0	0	0	0	0	0	0	0	0
Q9NR61	DLL4	4128.44	4128.44	3434.39	571.191	1149.39	1591.56	7334.93	8027.3	4080.13	11494.1	11494.1	4324.44	11242.3	11242.3	662.839	11477.5	13420.5	4167.09	963.175	963.175	1362.13	4787.53	4787.53	453.049	9721.02	9721.02	1702.73	11056.7	11056.7	834.599									DLL4	0.00545803	5.67395e-05		0.00352716		0.0319127		0.0173649	https://www.ncbi.nlm.nih.gov/pubmed/28714968, https://www.ncbi.nlm.nih.gov/pubmed/22809957
Q9UNE0	EDAR	0	0	0	0	0	0	0	15.334	30.668	0	0	0	0	0	0	474.923	457.388	366.942	0	0	0	0	0	0	0	0	0	0	0	0
Q9NQ30	Endocan	30.9085	30.9085	43.7112	0	0	0	229.103	215.846	166.563	290.566	290.566	259.231	354.455	354.455	391.065	656.201	688.875	141.922	0	0	0	93.0416	93.0416	91.1601	467.461	467.461	199.144	215.21	215.21	304.353									Endocan		0.000294701			0.0377051				https://www.ncbi.nlm.nih.gov/pubmed/11590178
P02765	Fetuin A	7685.58	7685.58	3834.49	3097.53	3251.18	2584.99	14756.2	21907.9	15627.9	36193.2	36193.2	24628	20758.4	20758.4	524.264	22466.3	22422.5	3157.22	9380.16	9380.16	6888.74	12583.6	12583.6	4097.81	12775.3	12775.3	1188.34	8988.01	8988.01	2591.46
Q3TDZ7	H60	0	0	0	17.0489	17.6221	20.3697	0	2.41755	4.8351	0	0	0	0	0	0	5.32825	18.7798	30.8668	0	0	0	0	0	0	0	0	0	0	0	0
O95760	IL-33	151.697	151.697	138.152	0.56715	21.162	41.5713	0	17.8148	35.6297	80.8649	80.8649	74.0592	258.892	258.892	14.2271	37.0866	117.612	166.42	67.2377	67.2377	75.3291	142.233	142.233	136.446	53.3965	53.3965	25.0766	86.9421	86.9421	122.955
P16872	IL-7 Ra	855.197	855.197	1158.78	0	0	0	1815.29	2476.88	2367.19	67.23	67.23	95.0776	1010.36	1010.36	1411.34	2089.78	2419.65	2354.6	0	0	0	0	0	0	2692.01	2692.01	2830.68	0	0	0
Q99N43	Kremen-1	0	0	0	0	1.46298	2.92597	0	0	0	0	0	0	0	0	0	0	0	0	0	0	0	0	0	0	0	0	0	0	0	0
Q9R1T0	Limitin	17.618	17.618	15.1711	0.162223	0.68988	1.17347	8.70939	12.4911	12.614	19.0943	19.0943	8.11814	27.4214	27.4214	9.80519	32.7058	29.9371	17.1744	9.72478	9.72478	13.7529	18.1526	18.1526	20.4893	23.1413	23.1413	12.9209	24.39	24.39	16.0029
P80188	Lipocalin-2	3861.82	3861.82	433.007	4472.52	4438.22	918.316	5630.02	6222.73	1628.6	6970.1	6970.1	1946.05	6527.06	6527.06	2851.95	11542.1	14513.4	7029.21	5974.88	5974.88	1715.36	6354.92	6354.92	892.724	5602.64	5602.64	884.4	19209.5	19209.5	15106.4
P78380	LOX-1	0	0	0	0	0.276922	0.553844	4.32307	14.5924	23.7727	5.51405	5.51405	7.79805	82.8587	82.8587	117.18	15.5954	59.4717	98.7868	0	0	0	0	0	0	0	0	0	0	0	0
Q9BQR3	Marapsin	0	0	0	0	0	0	0	0	0	0	0	0	0	0	0	0	0	0	0	0	0	35.7917	35.7917	50.6171	0	0	0	0	0	0
P41317	MBL-2	5095.22	5095.22	208.553	6037.25	6466.67	1150.35	5719.7	5704.18	255.29	7429.9	7429.9	279.835	6499.25	6499.25	793.436	7108.1	7012.23	366.44	5175.09	5175.09	78.8011	5994.79	5994.79	1329.77	6153.14	6153.14	79.4314	6789.53	6789.53	229.652
Q8C1Q4	Meteorin	0	0	0	392.328	397.556	459.137	0	28.7103	57.4206	63.8767	63.8767	90.3354	0	0	0	18.0969	85.1072	147.078	0	0	0	0	0	0	0	0	0	0	0	0
Q9EQS9	Nope	3536.59	3536.59	21.5922	4999.39	4385.17	1786.79	6178.78	6898.11	1719.41	9295.88	9295.88	698.344	9638.85	9638.85	4605.21	12431.5	12648.6	4250.03	4338.14	4338.14	374.676	7102.11	7102.11	2119.14	9240.49	9240.49	2650.07	6240.89	6240.89	1060.8
Q14956	Osteoactivin	513.621	513.621	139.377	217.174	1444.49	2606.98	4056.26	4088.87	2595.86	343.967	343.967	168.634	1057.19	1057.19	0	1578.58	2382.32	2932.3	133.954	133.954	189.44	9.76305	9.76305	13.807	4049.69	4049.69	5727.13	0	0	0
P23510	OX40 Ligand	0	0	0	0	0	0	88.8561	92.9711	95.1935	151.998	151.998	214.957	4.54939	4.54939	6.43381	217.273	247.618	169.219	0	0	0	4.38943	4.38943	6.2076	0	0	0	19.9563	19.9563	28.2225
P22223	P-Cadherin	64.6567	64.6567	91.4384	31.0477	116.184	193.119	336.388	326.527	327.239	101.312	101.312	60.9758	411.276	411.276	512.177	283.793	400.493	500.176	0	0	0	0	0	0	133.655	133.655	189.016	0	0	0
Q15063	Periostin	9973	9973	801.476	11604.3	11365	1046.35	12637.3	12537.2	1054.31	15287.2	15287.2	1375.9	11885.2	11885.2	222.582	14803.8	15245.7	1374.81	10754.4	10754.4	1191.93	14131.5	14131.5	504.156	14216.1	14216.1	237.753	14101.7	14101.7	63.2567		Periostin			0.0366167
P49763-3	PlGF-2	0	0	0	0	0	0	1.33592	1.42825	1.65608	0	0	0	0	0	0	11.7883	10.6697	7.9166	0	0	0	0	0	0	0	0	0	0	0	0
P28799	Progranulin	16797.7	16797.7	5679.98	15157.9	14730.2	1131.52	19127	19465.3	2444.75	21480.9	21480.9	304.209	22127.4	22127.4	3940.38	21960.4	23101.7	3001.65	22543.9	22543.9	4130.64	27331.3	27331.3	1540.83	18826	18826	4764.38	25035.6	25035.6	1531.42
Q16651	Prostasin	0	0	0	3.22345	9.34793	14.7152	2227.82	2043.97	1529.77	5073.17	5073.17	6047.06	5702.9	5702.9	4954.75	3194.77	3730.4	3242.9	0	0	0	2040.35	2040.35	2880.79	4155.37	4155.37	4554.75	13.4586	13.4586	19.0334
P06281	Renin 1	2765.71	2765.71	202.414	1586.34	1525.44	577.928	2634.86	3136.39	1384.4	2679.68	2679.68	379.522	3074.09	3074.09	1283.23	4138.32	4015.52	1644.69	2039.46	2039.46	162.767	2789.96	2789.96	1152.23	3074.5	3074.5	1143.4	2971.55	2971.55	869.341
Q8BKV0	Testican 3	0	0	0	0	0	0	0	12.1539	24.3077	0	0	0	0	0	0	41.0857	45.1907	52.6105	0	0	0	0	0	0	0	0	0	0	0	0
Q96D42	TIM-1	0	0	0	0	0	0	0	5.14188	10.2838	61.5175	61.5175	82.2899	16.0267	16.0267	7.08336	101.318	123.942	147.808	0	0	0	0	0	0	0	0	0	0	0	0
P50591	TRAIL	92.4141	92.4141	130.693	0	3.75448	7.50897	404.239	422.613	363.367	0	0	0	244.469	244.469	104.046	618.389	645.299	549.916	0	0	0	0	0	0	0	0	0	0	0	0
Q9ER10	Tryptase ε	704.299	704.299	996.029	0	55.042	110.084	800.01	942.573	518.588	1558.25	1558.25	744.28	1576.82	1576.82	71.7647	2522.26	2514.29	248.581	67.1632	67.1632	94.9831	594.07	594.07	299.165	1046.16	1046.16	437.472	1300.68	1300.68	219.726									Tryptase ε		1.63295e-05			0.0140061		0.0377306		https://www.ncbi.nlm.nih.gov/pubmed/15701722
P84444	6Ckine	75.9402	75.9402	76.0303	4.13205	39.9202	74.433	58.9052	84.2428	70.8197	67.9071	67.9071	4.54549	80.8318	80.8318	72.0178	69.2227	64.4476	51.3547	0	0	0	63.6024	63.6024	18.3589	0	0	0	12.8052	12.8052	18.1093
P08476	Activin A	2.2449	2.2449	3.17477	0	8.75903	17.5181	6.5369	7.39241	8.64959	38.4613	38.4613	18.6173	15.4097	15.4097	18.1775	22.857	60.5152	85.9908	0	0	0	9.46091	9.46091	1.63855	11.7677	11.7677	4.62368	4.38316	4.38316	6.19873
P97857	ADAMTS1	126.465	126.465	40.1347	16.854	39.4619	58.6456	48.4237	120.49	181.563	280.8	280.8	33.9917	109.951	109.951	0	78.0738	81.6092	46.524	61.426	61.426	55.6829	108.546	108.546	27.0067	203.24	203.24	156.797	72.8477	72.8477	48.5725
Q15848	Adiponectin	1841.56	1841.56	181.163	2501.39	2564.24	489.435	1939.14	1989.84	271.946	1689.95	1689.95	199.601	2011.19	2011.19	266.504	2286.06	2189.11	360.114	1809.96	1809.96	60.6138	2015.27	2015.27	330.911	2035.2	2035.2	23.7218	2311.28	2311.28	551.012
P97802	ANG-3	0	0	0	0	9.3463	18.6926	0	37.2237	74.4474	63.5356	63.5356	57.3431	76.4819	76.4819	108.162	0	60.669	121.338	0	0	0	0	0	0	3.20645	3.20645	4.5346	0	0	0
Q9Y5C1	ANGPTL3	10284.9	10284.9	4907.55	11740	11664	4017.88	11429.8	15915.7	11902.6	20376.4	20376.4	3790.89	16542.5	16542.5	3135.39	36622.1	38361.2	19932.1	4391.01	4391.01	4371.94	16712	16712	3744.55	21581.8	21581.8	2944.45	12716.9	12716.9	9368.12
Q5T4W7	Artemin	2.92008	2.92008	4.12961	0	0.804646	1.60929	0	2.74022	5.48043	9.20181	9.20181	4.88204	10.8338	10.8338	13.3838	3.70903	4.14324	1.16437	0	0	0	0.220209	0.220209	0.311422	1.83995	1.83995	0.186977	5.46948	5.46948	0.36523
Q9NRJ3	CCL28	3.19263	3.19263	4.51505	46.4461	47.3554	54.7015	23.695	54.8321	81.2043	76.456	76.456	11.311	143.769	143.769	94.1783	72.0165	131.802	153.308	0	0	0	1.77611	1.77611	2.5118	9.42638	9.42638	13.3309	0	0	0
P16671	CD36	248.158	248.158	86.6693	48.2475	66.8762	75.976	700.083	624.694	340.429	757.556	757.556	328.018	319.382	319.382	0	606.177	593.887	347.623	675.954	675.954	140.625	661.46	661.46	34.5283	676.022	676.022	100.924	711.076	711.076	368.165
Q9Z0E2	Chordin	464.491	464.491	7.69747	119.642	135.667	50.5548	443.948	529.91	384.016	348.565	348.565	192.137	963.504	963.504	58.3707	457.955	455.066	186.992	497.647	497.647	362.515	298.074	298.074	19.2897	733.384	733.384	392.844	200.817	200.817	67.447
P02741	CRP	1900.76	1900.76	46.5509	1404.66	1465.35	383.553	1784.72	2038.87	691.047	1695.18	1695.18	446.645	2720.28	2720.28	167.166	2267.65	2249.56	762.925	2033.47	2033.47	95.3151	1434.58	1434.58	135.994	1763.87	1763.87	86.647	1321.9	1321.9	27.1054
P12830	E-Cadherin	5354.31	5354.31	375.797	3225.74	3297.45	525.718	4979.06	5212.91	719.246	3086.94	3086.94	1377.69	4736.01	4736.01	573.035	4101.55	4339.69	2140.63	5633.21	5633.21	380.097	3250.82	3250.82	639.349	3647.23	3647.23	135.194	3431.84	3431.84	927.796
Q924X1	Epigen	101.894	101.894	39.1844	3.91543	11.4103	17.9831	51.175	52.7993	48.4873	44.1522	44.1522	14.0382	80.999	80.999	0	81.5947	85.5713	34.3875	21.0836	21.0836	0.317775	24.2665	24.2665	14.9518	48.0844	48.0844	9.70125	22.1543	22.1543	15.5279
O14944	Epiregulin	1082.06	1082.06	953.941	11.0248	44.0464	73.7766	1139.56	1417.6	1600.22	4136.1	4136.1	2446.31	2894.15	2894.15	0	2466.97	2445.27	500.826	1023.2	1023.2	60.3233	1079.37	1079.37	61.2695	1562.27	1562.27	390.567	660.192	660.192	228.01
P25445	Fas	100.706	100.706	11.1018	7.42495	16.1605	23.4884	134.862	154.453	177.02	462.785	462.785	193.962	138.906	138.906	0	86.661	95.7757	85.8297	117.211	117.211	8.46243	180.351	180.351	16.9386	125.692	125.692	9.57425	127.718	127.718	37.5991
P47929	Galectin-7	500.187	500.187	81.3972	40.6623	162.467	271.549	394.471	379.899	271.178	608.487	608.487	316.726	906.014	906.014	790.034	443.807	496.069	130.438	263.747	263.747	134.599	398.458	398.458	48.7197	833.936	833.936	542.84	204.368	204.368	141.37
P40189	gp130	525.111	525.111	10.053	87.3581	142.252	166.209	596.699	714.848	384.743	1054.46	1054.46	254.91	1325.97	1325.97	538.537	897.023	884.777	265.187	594.655	594.655	146.945	1001.12	1001.12	344.215	477.77	477.77	181.588	756.036	756.036	407.314
P10144	Granzyme B	17.1587	17.1587	6.22086	14.821	20.7886	25.9072	23.409	44.8073	49.1518	56.8527	56.8527	2.73627	231.421	231.421	248.382	30.3933	26.0224	14.6438	3183.41	3183.41	210.952	3155.61	3155.61	891.588	129.875	129.875	142.331	512.113	512.113	76.0736									Granzyme B			5.58442e-14			5.82867e-14		7.03326e-13	https://www.ncbi.nlm.nih.gov/pubmed/30317152, https://www.ncbi.nlm.nih.gov/pubmed/21525386, https://www.ncbi.nlm.nih.gov/pubmed/29129674
O70326	Gremlin	0	0	0	0	0	0	0	5.51534	11.0307	0	0	0	20.5688	20.5688	0	5.85536	6.96718	8.24734	0	0	0	0	0	0	0.864077	0.864077	1.22199	0	0	0
P13504	IFNg R1	0.638328	0.638328	0.902732	0	0	0	0.0373649	1.5729	3.09617	1.69587	1.69587	0.366986	3.11401	3.11401	0	1.71556	2.79	3.57525	3.38173	3.38173	1.25561	0	0	0	0	0	0	0	0	0
Q9UHF5	IL-17B	40.3671	40.3671	2.0041	3.81652	14.7011	24.5783	47.024	63.348	49.5315	92.8383	92.8383	23.906	59.5186	59.5186	0	52.0844	85.788	94.4182	32.1238	32.1238	23.8785	83.0304	83.0304	11.1958	67.2725	67.2725	66.3102	57.8738	57.8738	3.61003
Q9NRM6	IL-17B R	633.586	633.586	323.777	233.253	277.476	172.93	508.422	594.801	335.327	533.402	533.402	281.718	917.989	917.989	467.775	508.052	511.36	135.027	177.769	177.769	87.4998	210.605	210.605	153.263	437.898	437.898	165.566	494.583	494.583	139.261
Q9GZX6	IL-22	39.6508	39.6508	2.88174	4.3495	19.6954	32.6136	21.4156	52.1439	78.1658	144.94	144.94	56.9717	59.4565	59.4565	0	26.5686	38.6578	34.6585	3.1058	3.1058	1.1471	79.6326	79.6326	10.0204	155.472	155.472	200.058	104.459	104.459	1.15356
P13236	MIP-1b	1.51751	1.51751	2.14608	0.456177	1.67366	2.77264	0	1.01281	2.02561	10.0802	10.0802	1.87282	16.6262	16.6262	10.7033	6.16346	8.31969	5.16469	16.5	16.5	11.6077	17.9364	17.9364	17.1984	2.64024	2.64024	1.00662	6.31202	6.31202	0.477605
P08253	MMP-2	1424.33	1424.33	84.7721	1012.21	1012.53	574.434	1414.23	1401.5	731.78	1870.07	1870.07	88.0746	2970.37	2970.37	2282.72	1853.8	1874.36	207.974	1083.68	1083.68	399.429	1544.83	1544.83	231.489	1494.18	1494.18	34.5089	1498.37	1498.37	157.106
P08254	MMP-3	2722.32	2722.32	632.891	964.252	946.29	93.0626	2559.77	2624.22	626.302	2205.79	2205.79	613.467	3236.54	3236.54	890.772	3726.1	3815.4	1751.66	2058.95	2058.95	353.55	1846.87	1846.87	17.3886	2258.88	2258.88	369.661	1696.74	1696.74	357.637
P09238	MMP-10	72.1764	72.1764	39.1728	25.5993	29.4474	29.4601	78.9435	83.9321	71.2874	135.621	135.621	41.098	220.827	220.827	91.8757	144.502	156.788	49.149	112.571	112.571	8.01172	139.832	139.832	28.793	108.872	108.872	13.0032	85.4252	85.4252	0.0821767
P04085	PDGF-AA	136.348	136.348	2.23775	72.2771	90.5777	58.97	201.208	239.062	92.4971	291.136	291.136	52.4866	491.436	491.436	219.573	244.541	236.97	39.5194	173.598	173.598	131.254	232.524	232.524	113.114	270.114	270.114	78.4411	252.427	252.427	72.5102
O60542	Persephin	5.50992	5.50992	3.74408	2.28109	2.40474	1.1633	9.813	13.243	14.8562	14.8907	14.8907	7.65799	16.1613	16.1613	0	8.31516	9.51143	7.04821	2.83185	2.83185	2.61608	6.01261	6.01261	2.29042	7.1092	7.1092	0.0456915	3.61437	3.61437	2.88526
Q92765	sFRP-3	144.545	144.545	78.1801	0	0.178472	0.356944	147.562	174.871	206.79	232.275	232.275	93.1215	194.722	194.722	0	162.877	198.918	162.43	221.765	221.765	83.6546	67.1103	67.1103	24.6307	56.6853	56.6853	5.12092	0	0	0
Q15465	Shh-N	8.84431	8.84431	12.5077	0	0	0	1.66782	4.78838	7.51926	11.8706	11.8706	5.99942	0	0	0	11.9034	16.6009	13.8187	0	0	0	0	0	0	0.800448	0.800448	1.132	0.885252	0.885252	1.25194
Q13291	SLAM	635.586	635.586	214.92	92.2352	138.063	176.114	376.234	603.791	569.461	604.689	604.689	36.1983	1506.19	1506.19	1690.87	715.226	631.304	279.731	295.872	295.872	79.3403	458.57	458.57	257.783	348.838	348.838	184.191	603.507	603.507	490.3
Q9EQI5	TCK-1	147555	147555	3987.92	82062.8	85064.4	20173.1	156337	153886	50337.4	144760	144760	25181	200665	200665	78211.6	143517	149293	43185.2	107632	107632	7795.33	105818	105818	6090.43	105560	105560	22363.7	92015.7	92015.7	33588.7
O15444	TECK	69.0919	69.0919	79.4081	6.04038	9.60187	12.5201	6.16032	42.0543	76.1168	127.752	127.752	23.6717	245.474	245.474	259.424	120.415	132.199	91.4674	0	0	0	94.3145	94.3145	43.3754	64.2495	64.2495	10.7552	166.461	166.461	156.865
P01137	TGFb1	683.574	683.574	297.177	41.6259	101.546	146.566	683.26	681.499	373.895	871.183	871.183	81.9079	722.876	722.876	0	558.942	560.535	81.4015	381.96	381.96	119.222	510.875	510.875	212.757	418.894	418.894	76.3058	209.807	209.807	40.0408
O14788	TRANCE	61.8424	61.8424	26.4367	13.8794	22.7943	28.127	172.135	159.464	48.771	83.6921	83.6921	5.31077	251.604	251.604	294.837	174.745	236.854	265.945	54.2921	54.2921	44.6492	67.4764	67.4764	58.6707	95.9129	95.9129	66.9444	43.3058	43.3058	7.49643
Q86YW5	TremL1	966.32	966.32	578.723	532.916	588.092	247.737	2879.06	2998.16	732.111	3685.57	3685.57	753.227	5695.67	5695.67	769.778	4054.54	4304.21	2112.75	2236.1	2236.1	1231.8	2033.57	2033.57	443.929	2999.74	2999.74	77.8266	2098.46	2098.46	25.0477
O43508	TWEAK	32.868	32.868	9.67564	0	2.74865	5.4973	38.1874	49.6454	32.8588	27.857	27.857	5.65721	99.7577	99.7577	84.0085	67.3601	67.3182	49.2099	125.376	125.376	57.6831	176.449	176.449	11.6521	23.1585	23.1585	10.9541	42.541	42.541	7.58868									TWEAK		0.0371776	6.66899e-05			0.00121149		0.00130555	https://www.ncbi.nlm.nih.gov/pubmed/25911200
P49766	VEGF-B	0	0	0	0	0	0	0	0	0	0.965695	0.965695	1.3657	40.8163	40.8163	22.4423	0.865248	17.3533	33.5629	0	0	0	0	0	0	0	0	0	0	0	0
P35968	VEGF R2	10.3954	10.3954	3.22258	0	0.519384	1.03877	0	6.0444	12.0888	10.6233	10.6233	10.6571	11.1243	11.1243	8.24477	7.10801	8.68466	7.73603	0.422968	0.422968	0.504852	0	0	0	0	0	0	0	0	0
[truncated: 9 more columns]

## Sheet: B
Label	Age (yrs)	Sex	Group	Pf-Giemsa	Pf-PCR	Notes
969959-Z	2.423	Male	Uninfected 1	Negative	Negative
877234-P	3.4935	Female	Uninfected 1	Negative	Negative
1023429-M	4.67077	Female	Uninfected 1	Negative	Negative
1077839-Z	2.91581	Female	Uninfected 1	Negative	Negative
1072221-M	2.66667	Male	Uninfected 1	Negative	Negative
1001818-E	1.89	Male	Uninfected 2	Negative	Negative
1007652-R	2.13	Male	Uninfected 2	Negative	Negative
1122714-A	3.87	Male	Uninfected 2	Negative	Negative
1004210-F	2.06	Female	Uninfected 2	Negative	Negative
1107181-B	3.15	Female	Uninfected 2	Negative	Negative
840075-S	7.9206	Female	No Cerebral Malaria 1	Negative	Positive	Asymptomatic
850094-R	4.50103	Female	No Cerebral Malaria 1	Negative	Positive	Asymptomatic
978886-H	2.57084	Female	No Cerebral Malaria 1	Negative	Positive	Asymptomatic
877570-F	5.91376	Male	No Cerebral Malaria 1	Positive	Positive	Asymptomatic
1132077-E	3.91786	Male	No Cerebral Malaria 1	Positive	Positive	Asymptomatic
953109-B	3.92	Male	No Cerebral Malaria 2	Negative	Positive	Asymptomatic
887270-W	3	Female	No Cerebral Malaria 2	Negative	Positive	Asymptomatic
1007945-S	2.63	Female	No Cerebral Malaria 2	Negative	Positive	Asymptomatic
1036008-S	2.22	Male	No Cerebral Malaria 2	Negative	Positive	Asymptomatic
895436-Z	7.45	Male	No Cerebral Malaria 2	Positive	Positive	Asymptomatic
965818-S	1.82341	Female	Cerebral Malaria 1	Positive	N.A.
966549-B	2.94045	Male	Cerebral Malaria 1	Positive	N.A.
969744-X	2.10541	Female	Cerebral Malaria 1	Positive	N.A.
883641-H	6.62834	Male	Cerebral Malaria 1	Positive	N.A.
978436-Y	4.05202	Male	Cerebral Malaria 1	Positive	N.A.
974214-M	2.06708	Female	Cerebral Malaria 2	Positive	N.A.
932898-X	2.98426	Female	Cerebral Malaria 2	Positive	N.A.
830968-W	6.88843	Male	Cerebral Malaria 2	Positive	N.A.
877788-Z	1.9165	Male	Cerebral Malaria 2	Positive	N.A.
972346-A	3.30732	Male	Cerebral Malaria 2	N.A.	Positive	Clinical symptoms, retinopathy positive, HRP2 levels > 100
894151-A	4.06	Male	Cerebral Malaria 3	Positive	N.A.
971432-P	4.45	Male	Cerebral Malaria 3	Positive	N.A.
857473-B	5.94	Female	Cerebral Malaria 3	Positive	N.A.
1007891-A	1.97	Female	Cerebral Malaria 3	Positive	N.A.
1007894-Y	1.55	Female	Cerebral Malaria 3	Positive	N.A.
1023244-F	2.42	Female	Cerebral Malaria 4	Positive	N.A.
1049699-W	7.31	Male	Cerebral Malaria 4	Positive	N.A.
1055929-H	11.41	Male	Cerebral Malaria 4	Positive	N.A.
1057493-K	5.88	Male	Cerebral Malaria 4	Positive	N.A.
1063192-K	4.94	Female	Cerebral Malaria 4	Positive	N.A.

## Sheet: C
	Biomarkers	UI			CM			NCM			HSD P<	Reference	relative CM	relative NCM
Uniprot ID	(pg/ml)	Median	Ave	STDVE	Median	Ave	STDVE	Median	Ave	STDVE	CM vs NCM	URLs
P03950	Angiostatin	85121.2	85121.2	2363.01	158452	156663	14582.2	69863.8	69863.8	8782.81	0.001	https://pubmed.ncbi.nlm.nih.gov/7525077/	0.896452	-0.284975
P07858	Cathepsin B	2354.9	2354.9	1073.5	4908	4857.43	411.764	2303.91	2303.91	1508.48	0.046	https://www.ncbi.nlm.nih.gov/pmc/articles/PMC6724555/	1.05946	-0.0315862
P25774	Cathepsin S	3365.47	3365.47	862.936	5379.27	5450.44	184.206	3105.99	3105.99	734.1	0.008	https://www.ncbi.nlm.nih.gov/pmc/articles/PMC6724555/, https://pubmed.ncbi.nlm.nih.gov/26358505/	0.6766	-0.115756
P06734	CD23	1769.01	1769.01	103.94	1178.95	1218.33	88.1308	1951.83	1951.83	205.022	0.002	https://www.ncbi.nlm.nih.gov/pmc/articles/PMC2990925/	-0.585444	0.141884
P48745	IGFBP-9	7185.56	7185.56	2192.79	1624.59	1666.16	467.248	7345.48	7345.48	2405.71	0.016	https://pubmed.ncbi.nlm.nih.gov/17149534/, https://pubmed.ncbi.nlm.nih.gov/15611078/	-2.14502	0.0317557
P02778	IP-10	198.086	198.086	10.0345	1269.79	1192.53	319.597	238.185	238.185	101.596	0.016	https://pubmed.ncbi.nlm.nih.gov/26718341/	2.68039	0.265955
Q9P0G3	Kallikrein 14	337.654	337.654	16.4337	152.98	159.119	17.6219	335.303	335.303	68.6337	0.005	https://pubmed.ncbi.nlm.nih.gov/17110383/	-1.1422	-0.0100809
P18627	LAG-3	0	0	0	5875.24	6275.23	2477.23	650.096	650.096	919.375	0.047	https://pubmed.ncbi.nlm.nih.gov/29951069/	22.4862	19.3103
Q07325	MIG	136.174	136.174	8.92902	1282.95	1237.3	345.656	113.231	113.231	42.4451	0.011	https://www.ncbi.nlm.nih.gov/pubmed/28853443, https://www.ncbi.nlm.nih.gov/pubmed/25882242	3.23594	-0.26618
P22894	MMP-8	1098.18	1098.18	463.475	6350.21	6580.66	835.639	1116.84	1116.84	443.025	0.001	https://pubmed.ncbi.nlm.nih.gov/30117097/, https://pubmed.ncbi.nlm.nih.gov/23632023/, https://www.ncbi.nlm.nih.gov/pubmed/29310800	2.53169	0.0243018
P55773	MPIF-1	92.1046	92.1046	13.2823	709.137	687.838	75.5836	196.462	196.462	169.459	0.005	https://pubmed.ncbi.nlm.nih.gov/17513790/	2.94471	1.0929
P49763	PIGF	33.0895	33.0895	6.02201	46.5629	38.2885	19.2526	84.1461	84.1461	13.2035	0.05	https://pubmed.ncbi.nlm.nih.gov/22228176/	0.492794	1.34649
Q92765	sFRP-3	2093.73	2093.73	2476.54	1362.27	1194.67	752.244	6175.79	6175.79	1269.06	0.02	https://pubmed.ncbi.nlm.nih.gov/10728394/	-0.620065	1.56055
P01135	TGFa	271.134	271.134	34.8062	410.621	418.333	45.6558	234.117	234.117	95.0058	0.031	https://pubmed.ncbi.nlm.nih.gov/3258795/	0.598798	-0.211779
O60603	TLR2	216.706	216.706	306.468	1953.89	2180.74	625.708	689.823	689.823	204.546	0.045	https://pubmed.ncbi.nlm.nih.gov/29218046/	3.17253	1.67048
P19438	TNF RI	2868.47	2868.47	86.1738	9489.91	9977.55	1405.77	3519.45	3519.45	611.878	0.003	https://pubmed.ncbi.nlm.nih.gov/23403415/	1.72611	0.295068
Q9BZW8	6Ckine	1096.53	1096.53	1550.73	837.806	1688	2393.05	853.128	853.128	1206.5			-0.388258	-0.362112
O43927	2B4	177.612	177.612	45.9852	260.822	234.322	155.297	239.243	239.243	5.58349			0.554336	0.429747
O00585	ACE-2	0	0	0	37137.4	41182.6	40900	0	0	0			25.1464	0
Q9BYF1	Activin A	1397.32	1397.32	1478.02	988.935	1000.48	863.605	1467.77	1467.77	1641.8			-0.498718	0.0709587
P08476	Activin RIIA	7638.07	7638.07	5940.9	7112.93	7898.93	5545.33	11640.4	11640.4	1349.97			-0.102764	0.607859
P27037	ADAM9	446.91	446.91	498.545	478.339	432.403	152.964	163.633	163.633	44.1343			0.0980472	-1.44951
Q13443	ADAMTS13	7548.46	7548.46	4160.47	5200.53	5507.79	1521.15	7559.84	7559.84	4748.43			-0.537523	0.00217359
Q76LX8	Adiponectin	5.73576e+06	5.73576e+06	2.16179e+06	5.83098e+06	5.73487e+06	1.23136e+06	5.83909e+06	5.83909e+06	945705			0.023754	0.0257594
Q15848	Adipsin	3864.25	3864.25	864.107	3806.06	3758.51	627.831	3637.62	3637.62	640.943			-0.0218919	-0.0871949
P00746	aFGF	0	0	0	0	401.386	802.773	0	0	0			0	0
P05230	AFP	1173.54	1173.54	945.566	344.668	480.594	597.688	1238.05	1238.05	30.9295			-1.76759	0.0771994
P02771	Aggrecan	284.241	284.241	401.978	112.339	136.046	161.792	266.827	266.827	377.351			-1.33925	-0.0912093
P16112	AgRP	290.944	290.944	11.4444	290.188	290.223	54.269	246.845	246.845	27.0052			-0.00375479	-0.237136
O00253	Albumin	174.749	174.749	63.1646	183.69	217.246	106.374	244.58	244.58	98.3166			0.0719896	0.485019
P02768	AMICA	4833.11	4833.11	5713.99	5019.81	5235.88	4524.57	3948.71	3948.71	5584.32			0.0546783	-0.291572
Q86YT9	AMIGO2	5747.09	5747.09	8127.61	415.165	853.064	1217.23	1453.11	1453.11	2055.01			-3.79107	-1.98369
Q86SJ2	ANG-1	5638.52	5638.52	707.792	3683.33	3469.1	1578.22	4417.47	4417.47	1796.48			-0.614305	-0.352095
Q15389	ANG-2	1713.85	1713.85	374.362	5491.47	5170.9	1858.4	1982.97	1982.97	67.1077			1.67995	0.210422
O15123	ANG-4	0	0	0	57.35	660.621	1245.95	0	0	0			15.8075	0
Q9Y264	Angiogenin	5215.9	5215.9	3810.75	5347.87	5351.42	2672.55	4960.24	4960.24	3560.23			0.0360471	-0.0725061
P00747	Angiotensinogen	412102	412102	348158	454504	423874	138469	291775	291775	143805			0.141294	-0.498143
P01019	ANGPTL3	3131.9	3131.9	2595.49	2656.69	2676.18	840.82	3029.34	3029.34	2729.66			-0.237409	-0.048033
Q9Y5C1	ANGPTL4	1910.85	1910.85	568.201	4064.24	4529.43	1348.93	1730.22	1730.22	485.842			1.08877	-0.143258
Q9BY76	APRIL	0	0	0	7447.69	10523.5	13148.7	947.704	947.704	1340.26			22.8284	19.8541
O75888	AR	148.755	148.755	48.7505	59.2411	64.4007	30.4892	133.246	133.246	107.427			-1.32825	-0.158846
P15514	Arginase 1	3712.18	3712.18	1968.26	4844.12	5774.62	5595.12	5426.73	5426.73	5126.95			0.383969	0.547817
P05089	Axl	2722.57	2722.57	217.49	4015.52	4301.29	2409.88	3821.78	3821.78	1829.41			0.560617	0.489275
P30530	B2M	2568.54	2568.54	560.424	2804.26	3738.57	2466.04	1640.81	1640.81	375.785			0.12667	-0.646542
P61769	B7-H1	202.423	202.423	131.331	211.973	215.836	107.426	157.853	157.853	223.238			0.0665055	-0.358788
Q9NZQ7	B7-H4	12364	12364	12388.8	2441.22	2521.3	2217.55	4238.2	4238.2	803.721			-2.34046	-1.54462
Q7Z7D3	BAFF	0	0	0	0	17.9481	35.8963	0	0	0			0	0
Q9Y275	BCAM	2915.75	2915.75	1733	4370.3	4919.87	3189.51	3110.07	3110.07	573.85			0.583863	0.0930799
P50895	Bcl-10	5022.92	5022.92	7103.49	0	0	0	4020.44	4020.44	5685.76			-22.2601	-0.321175
O95999	BDNF	378.514	378.514	64.2114	172.39	163.913	73.9545	217.946	217.946	13.5564			-1.13466	-0.79637
P23560	bFGF	24.5878	24.5878	7.60296	33.4677	34.4912	16.9435	34.2709	34.2709	21.4073			0.444814	0.479026
P09038	bIG-H3	60838.3	60838.3	15923	64146.5	64967.4	16333.9	57524.8	57524.8	20086.3			0.0763923	-0.0807943
Q15582	Biglycan	2541.56	2541.56	905.954	1276.56	1158.43	533.017	2188.91	2188.91	1310.26			-0.993457	-0.215502
P21810	BLC	19.9877	19.9877	10.1417	35.7219	37.3703	32.4359	19.9283	19.9283	23.3217			0.837664	-0.00429295
P12643	BMP-2	59.0857	59.0857	83.5598	140.49	210.845	269.209	174.264	174.264	246.447			1.24958	1.56038
P12644	BMP-4	2342.22	2342.22	2929.72	2863.61	58317.6	112501	2263.48	2263.48	1229.05			0.289956	-0.0493361
P22003	BMP-5	3933.72	3933.72	4017.34	2905.62	4511.16	5422.38	6580.03	6580.03	5466.29			-0.437047	0.7422
P18075	BMP-7	155.89	155.89	127.691	205.421	425.559	608.847	881.875	881.875	793.799			0.398058	2.50004
Q9UK05	BMP-9	329.192	329.192	427.644	158.28	136.341	96.9996	78.0862	78.0862	110.431			-1.05645	-2.07578
P36894	BMPR-IA	1833.4	1833.4	1090.61	1350.57	1548.92	1010.89	1146.78	1146.78	602.475			-0.440949	-0.676926
Q13873	BMPR-II	0	0	0	99.3881	149.441	190.938	0	0	0			16.6008	0
P01138	b-NGF	49.6112	49.6112	0.391985	32.6982	32.497	2.70453	50.0843	50.0843	16.48			-0.601442	0.0136934
P35070	BTC	14.6342	14.6342	20.6959	23.425	28.005	30.2735	20.2003	20.2003	25.7238			0.678664	0.465003
P01031	C5a	4306.85	4306.85	3644.04	3822.76	4094.09	2253.28	1831.26	1831.26	876.91			-0.172017	-1.2338
Q8WXI7	CA125	12484	12484	6303.73	9146.35	11704.2	5649.46	12523.7	12523.7	6628.63			-0.448811	0.00457958
Q8N1Q1	CA13	2427.06	2427.06	1757.03	1046.1	975.901	539.347	1416.4	1416.4	136.007			-1.21419	-0.776979
P15941	CA15-3	3013.37	3013.37	3307.46	1924.08	1935.37	1217.19	3726.87	3726.87	4165.11			-0.647211	0.306587
-	CA19-9	5477.87	5477.87	7746.88	4836.91	5587.51	3301.52	4473.74	4473.74	6326.83			-0.17953	-0.292134
P00918	CA2	85987.1	85987.1	82657.6	27829.8	26631.5	7727.82	72102	72102	81361			-1.62749	-0.254082
-	CA72-4	2375.93	2375.93	2265.72	1436.81	1861.22	1565.48	2858.95	2858.95	146.815			-0.725626	0.266993
Q16790	CA9	98.3864	98.3864	93.4739	0	10.2779	20.5558	0	0	0			-16.5862	-16.5862
P55287	Cadherin-11	179761	179761	150170	120888	144117	58141.9	59085.6	59085.6	80727.4			-0.57241	-1.6052
P07711	Cathepsin L	132.405	132.405	38.3992	1654.08	1748.93	831.576	99.5698	99.5698	29.5217			3.64298	-0.411179
Q9NRJ3	CCL28	697.908	697.908	435.214	1354.72	1746.88	1441.26	734.22	734.22	382.899			0.956887	0.0731754
Q86VB7	CD163	93338.2	93338.2	54807.3	101439	98603.8	46126.6	107414	107414	49758			0.120074	0.202637
P41217	CD200	7668.07	7668.07	10671.2	7625.29	8417.36	8822.24	6676.37	6676.37	9128.24			-0.00807164	-0.1998
P26842	CD27	1380.47	1380.47	46.0815	1304.33	1313.29	453.353	904.306	904.306	571.244			-0.0818555	-0.61028
P25942	CD40	239.644	239.644	8.66616	428.264	542.953	527.949	288.613	288.613	254.132			0.837603	0.26824
P07359	CD42b	79867.9	79867.9	85027.1	37877.4	35794.4	14920.3	57252.9	57252.9	53605.1			-1.07628	-0.480266
P30203	CD6	14716.4	14716.4	283.252	11616.7	10628.6	4858.08	16556.8	16556.8	19216.2			-0.34122	0.169997
P21589	CD73	4707.74	4707.74	5024.9	1428.51	1449.21	732.175	1155.6	1155.6	685.53			-1.72053	-2.02639
P48960	CD97	9318.01	9318.01	2700.81	6622.61	7733.11	8452.26	4385.37	4385.37	6201.85			-0.492623	-1.08732
P06731	CEA	3619.24	3619.24	1737.91	6334.93	6452.35	2281.68	4614.4	4614.4	2545.26			0.807642	0.350454
P23141	CES1	10251.4	10251.4	7472.81	6514.54	9395.34	9327.13	7938.59	7938.59	4480.32			-0.654082	-0.368861
O00748	CES2	14496.2	14496.2	20010.8	3596.2	3842.35	3457.15	3356.85	3356.85	3999.81			-2.01113	-2.11049
Q99969	Chemerin	16377.9	16377.9	6369.75	17244.2	17187.9	4524.08	14384.3	14384.3	8960.22			0.0743581	-0.187254
P36222	CHI3L1	6694.81	6694.81	4666.81	10165.9	11603.9	5409.61	16732.5	16732.5	15977.2			0.602618	1.32153
Q13490	cIAP-1	2490.35	2490.35	3521.89	289.334	443.555	570.74	1584.74	1584.74	2241.17			-3.10553	-0.652098
P55773-2	Ck beta 8-1	121.946	121.946	172.458	176.585	315.941	429.975	33.5875	33.5875	47.4999			0.534116	-1.86022
Q9P126	CLEC-2	8924.27	8924.27	5322.82	12302	13411.7	7349.79	11599	11599	3672.23			0.463081	0.378197
P10909	Clusterin	11215	11215	5703.63	9175.01	11608.1	10318.5	10254.9	10254.9	5216.99			-0.289647	-0.129111
P01106	C-myc	5374.64	5374.64	4185.58	1764.02	1329.56	886.479	5241.35	5241.35	6051.48			-1.6073	-0.0362295
P26441	CNTF	69041.1	69041.1	15194.5	61947.3	69996.7	41941.7	96771.5	96771.5	118340			-0.156413	0.487127
P13385	Cripto-1	62.099	62.099	14.2905	56.457	59.8377	10.5401	46.7687	46.7687	39.6985			-0.137417	-0.409021
P02741	CRP	533.044	533.044	87.3126	473.049	480.805	216.256	712.383	712.383	275.774			-0.172265	0.418398
O95727	CRTAM	1325.94	1325.94	1393.64	4739.26	5179.15	2838.82	2583.04	2583.04	3007.27			1.83764	0.962049
Q9Y4X3	CTACK	1635.22	1635.22	1687.55	1716.88	1486.06	603.701	2809.72	2809.72	1996.13			0.0702977	0.780939
P16410	CTLA4	278.481	278.481	48.1959	57.0511	76.816	85.3136	152.061	152.061	215.047			-2.28723	-0.87292
O95715	CXCL14	4283.47	4283.47	5814.1	4307.94	4358.56	4707.09	4137.69	4137.69	5576.32			0.00822006	-0.0499529
Q9H2A7	CXCL16	3189.11	3189.11	583.048	4136.97	4085.64	250.641	3239.86	3239.86	463.243			0.37542	0.022777
P62937	Cyclophilin A	276.066	276.066	390.417	0	0	0	30.9777	30.9777	43.8091			-18.0747	-3.15567
P01034	Cystatin C	38158.1	38158.1	6131.75	32338.8	32195.5	3266.28	39686.5	39686.5	2715.52			-0.238722	0.0566603
P28325	Cystatin D	1828.48	1828.48	803.83	1518.46	1559.9	403.149	2612.94	2612.94	1707.46			-0.26804	0.515025
P01036	Cystatin S	44.3073	44.3073	40.3756	211.169	256.037	273.728	26.2924	26.2924	16.4147			2.25275	-0.752873
O95453	DAN	714.845	714.845	417.368	518.015	543.02	235.408	636.029	636.029	426.134			-0.464637	-0.168536
O95407	DcR3	385.083	385.083	544.59	1161.94	1190.87	1243.1	2227.41	2227.41	3150.03			1.59329	2.53212
P07585	Decorin	2111.94	2111.94	616.594	2011.32	1996.67	818.712	1812.43	1812.43	738.248			-0.0704258	-0.220638
O94907	DKK-1	413.437	413.437	431.215	439.387	470.022	217.887	352.854	352.854	284.423			0.0878219	-0.228598
Q9UBP4	Dkk-3	45035.1	45035.1	57504.9	34024.7	36512.1	37609.8	38927.7	38927.7	48445.5			-0.404466	-0.210253
Q9UBT3	Dkk-4	0	0	0	0	0	0	0	0	0			0	0
O00548	DLL1	1112.6	1112.6	572.54	4742.61	4174.75	1963.69	1957.26	1957.26	1122.7			2.09174	0.814898
Q15762	DNAM-1	2657.89	2657.89	1562.55	2259.84	2551.94	2281.76	3095.89	3095.89	4378.25			-0.234058	0.220075
Q9Y6K1	DNMT3A	4268.84	4268.84	6037.06	292.081	982.406	1599.26	1910.3	1910.3	2701.57			-3.8694	-1.16005
P27487	DPPIV	61864.7	61864.7	15095.7	28491.8	31931.8	7924.71	37430.3	37430.3	8325.27			-1.11857	-0.72491
P12830	E-Cadherin	1894.07	1894.07	1390.42	1550.25	1602.77	602.297	1567.44	1567.44	1442.36			-0.288992	-0.273077
Q92838	EDA-A2	86.3701	86.3701	82.2943	3.58816	16.5726	28.562	22.1912	22.1912	31.3831			-4.58883	-1.96049
P01133	EGF	0.817416	0.817416	0.233174	0.496745	1.17038	1.41046	1.3454	1.3454	1.61005			-0.717429	0.718202
P00533	EGF R	11160.6	11160.6	894.037	8943.4	9247.86	1640.1	9956.83	9956.83	530.242			-0.319522	-0.164659
P58294	EG-VEGF	191.086	191.086	37.7044	162.424	169.36	19.1646	213.849	213.849	17.4325			-0.234458	0.162368
P35613	EMMPRIN	1103.07	1103.07	402.903	1002.41	1004.25	299.362	1007.24	1007.24	568.654			-0.138046	-0.131116
P42830	ENA-78	337.104	337.104	356.752	102.651	119.218	72.7369	277.759	277.759	223.32			-1.71544	-0.279356
P51671	Eotaxin	21.6469	21.6469	0.53792	13.3352	14.6104	2.86296	17.0531	17.0531	3.72421			-0.698876	-0.344108
O00175	Eotaxin-2	90.7696	90.7696	26.821	84.2294	83.0126	64.7684	90.631	90.631	72.0063			-0.107883	-0.00220315
Q9Y258	Eotaxin-3	67.8323	67.8323	95.9294	113.906	111.504	91.3939	70.6813	70.6813	99.9584			0.747789	0.0593537
P16422	EpCAM	65.0477	65.0477	3.21462	109.079	102.691	33.8112	35.3857	35.3857	23.325			0.74579	-0.878312
P32856	Epimorphin	38.0935	38.0935	53.8723	0	0	0	30.2634	30.2634	42.799			-15.2173	-0.331959
P19235	Epo R	0	0	0	0	0.243001	0.486001	4.60685	4.60685	6.51506			0	12.1699
P04626	ErbB2	13.061	13.061	18.4711	0	0	0	12.0634	12.0634	17.0603			-13.6731	-0.114619
P01588	Erythropoietin	19091.1	19091.1	13414.2	11603.7	11842.7	4962.46	40292.4	40292.4	45311.3			-0.718308	1.07761
P12104	FABP2	245.627	245.627	85.4368	364.366	312.925	240.105	216.272	216.272	66.6232			0.568919	-0.18362
Q12884	FAP	18197	18197	10326.6	11243.8	10639.2	3851.07	18716	18716	10235.2			-0.694571	0.0405697
P48023	FAS L	183.869	183.869	4.39943	372.236	393.592	269.489	159.914	159.914	71.289			1.01754	-0.201385
P31994/P31995	Fcg RIIBC	382.968	382.968	12.3766	915.176	843.086	311.788	461.658	461.658	244.991			1.25682	0.269601
Q96RD9	FCRL5	25743.8	25743.8	13064.7	23228.3	20952.6	9276.04	31411	31411	19054.5			-0.148342	0.287046
P02794	Ferritin	3.15768e+06	3.15768e+06	1.43444e+06	9.0605e+06	9.23058e+06	2.60445e+06	5.14303e+06	5.14303e+06	2.35274e+06			1.52073	0.703753
P02765	Fetuin A	289951	289951	56529.8	290842	294305	40236.3	324948	324948	20998			0.0044293	0.164402
O43320	FGF-16	4658.29	4658.29	1313.28	2538.6	2555.68	519.546	4257.22	4257.22	2211.03			-0.875765	-0.129889
O95750	FGF-19	50.2769	50.2769	22.181	63.5234	88.845	104.819	69.3301	69.3301	51.1973			0.337384	0.463578
P08620	FGF-4	2786.71	2786.71	3366.18	1407.69	2538.59	3332.98	2998.62	2998.62	3851.48			-0.985232	0.105738
P10767	FGF-6	117.276	117.276	153.897	64.5531	85.5257	104.527	130.209	130.209	184.144			-0.861341	0.150923
P21781	FGF-7	2460.94	2460.94	420.724	970.2	1669.11	1545.15	2851.98	2851.98	2867.58			-1.34286	0.212756
P31371	FGF-9	0	0	0	0	0	0	0	0	0			0	0
O95633	FLRG	4745.1	4745.1	156.722	3922.67	4253.83	1057.5	4366.81	4366.81	1274.89			-0.274601	-0.119858
P19883	Follistatin	4959.63	4959.63	1279.58	3371.43	3874.32	1897.21	3913.48	3913.48	243.911			-0.556873	-0.341781
Q12841	Follistatin-like 1	286.206	286.206	404.757	248.245	463.291	615.797	811.067	811.067	1147.02			-0.205292	1.50276
P15328	FOLR1	140.08	140.08	198.103	33.5523	37.3958	43.6347	17.4493	17.4493	24.6771			-2.06174	-3.00494
P78423	Fractalkine	315.755	315.755	139.688	245.414	239.769	149.358	218.013	218.013	308.317			-0.363586	-0.53439
P01215/P01225	FSH	2739.01	2739.01	2751.97	1341.37	1290.69	410.349	2313.78	2313.78	2244.26			-1.02995	-0.243408
P09958	Furin	2380.81	2380.81	1172.88	2293.12	2427.23	804.802	1713.98	1713.98	1119.97			-0.0541393	-0.474102
P09382	Galectin-1	4525.46	4525.46	1252.07	5821.75	5755.01	1576.91	5166.53	5166.53	2989.4			0.36339	0.191131
P17931	Galectin-3	735.006	735.006	309.12	1704.1	1616.66	692.319	807.071	807.071	501.142			1.21318	0.13494
P47929	Galectin-7	430.16	430.16	210.715	1052.23	980.773	537.422	275.044	275.044	100.449			1.2905	-0.645209
P54826	Gas 1	356.141	356.141	468.156	0	0	0	60.3872	60.3872	85.4004			-18.4421	-2.56011
Q5JY77	GASP-1	6575.98	6575.98	3203.31	6367.79	7430.03	3833.1	6012.71	6012.71	1284.79			-0.0464141	-0.12919
Q96D09	GASP-2	6.76917	6.76917	9.57305	29.1495	38.5375	47.0661	0	0	0			2.10626	-12.725
P43694	GATA-4	8084.02	8084.02	6260.03	7647.24	8611.76	5181.61	12811.4	12811.4	10679.6			-0.080134	0.664287
P80162	GCP-2	5.64178	5.64178	7.97868	4.05819	5.54149	6.84187	6.3019	6.3019	8.91223			-0.475212	0.15961
P09919	G-CSF	11.6128	11.6128	1.16643	201.884	223.18	207.284	5.69509	5.69509	8.05407			4.11962	-1.0278
Q99062	G-CSF R	39.0258	39.0258	55.1909	44.292	48.431	56.3303	53.516	53.516	75.683			0.182612	0.455531
Q99988	GDF-15	426.821	426.821	2.18452	1546.13	1722.22	976	466.604	466.604	17.0323			1.85696	0.12857
O60383	GDF-9	4498.44	4498.44	6361.75	146.516	713.357	1239.08	1188.22	1188.22	1680.39			-4.94028	-1.92062
P39905	GDNF	107.557	107.557	150.114	97.2841	106.464	123.845	117.261	117.261	165.833			-0.144829	0.124619
P56159	GFR alpha-1	1323.97	1323.97	118.93	523.814	545.653	204.492	908.967	908.967	822.282			-1.33774	-0.542572
O00451	GFR alpha-2	1239.46	1239.46	209.513	411.943	412.477	62.1635	1106.86	1106.86	952.912			-1.58919	-0.163233
P01241	GH	163.236	163.236	1.18889	146.761	152.876	54.6707	96.6622	96.6622	1.21165			-0.153486	-0.755925
Q9UNG2	GITR L	787.387	787.387	866.552	276.577	547.533	635.001	201.944	201.944	156.256			-1.50939	-1.96311
P51654	Glypican 3	2892.53	2892.53	4090.65	122.502	225.815	304.973	354.303	354.303	501.06			-4.56145	-3.02927
P04141	GM-CSF	34.6563	34.6563	48.1286	5.67268	10.6132	14.1259	38.6725	38.6725	52.6929			-2.6108	0.158187
P40189	gp130	45727.1	45727.1	13166.5	49190.6	46980.7	14102.6	50016.1	50016.1	15174.9			0.105332	0.129341
Q8IZF3	GPR115	976.048	976.048	1380.34	417.418	1794.03	2806.88	991.385	991.385	1402.03			-1.22546	0.022494
P22749	Granulysin	2463.28	2463.28	5.36476	5235.29	6180.8	2334.45	2325.51	2325.51	695.289			1.08769	-0.0830325
P10144	Granzyme B	5085.99	5085.99	235.374	1432.92	1653.09	1019.14	3971.93	3971.93	4898.98			-1.82757	-0.356689
P20718	Granzyme H	6004.13	6004.13	6130.13	1858.2	3055.53	3229.84	3484.26	3484.26	2382.4			-1.69205	-0.785102
P09341/P19875/P19876	GRO	54.0158	54.0158	59.8426	144.97	210.696	256.334	63.0499	63.0499	81.9405			1.42429	0.223107
P09341	GROa	2203.64	2203.64	131.337	7584.25	12245.4	15088.6	1904.54	1904.54	2319.58			1.78312	-0.210447
O43291	HAI-2	58.0111	58.0111	82.0401	49.2254	49.6233	57.3037	37.9585	37.9585	53.6814			-0.236922	-0.611893
Q99075	HB-EGF	42.0339	42.0339	59.445	11.7292	32.9389	47.9907	36.2182	36.2182	51.2203			-1.84136	-0.214834
Q16627	HCC-1	3780.52	3780.52	3106.1	3510.64	4042.29	1123.83	5073.99	5073.99	2602.33			-0.106848	0.424536
O15467	HCC-4	928.328	928.328	539.134	1037.3	997.813	264.063	963.371	963.371	539.16			0.16013	0.0534576
P0DN86/P0DN87	hCGb	328.812	328.812	430.688	228.217	306.877	376.914	306.049	306.049	46.3526			-0.526858	-0.103504
Q14508	HE4	1158.62	1158.62	1315.3	897.172	903.188	600.923	331.237	331.237	185.498			-0.368955	-1.80647
P14210	HGF	419.054	419.054	146.495	621.604	606.518	163.234	654.515	654.515	642.993			0.568858	0.643289
P08581	HGF R	2203.86	2203.86	1341.08	2156.75	2202.49	1118.32	2179.88	2179.88	1083.22			-0.0311718	-0.0157827
Q16665	HIF-1 alpha	652.332	652.332	17.4922	532.235	495.024	470.518	839.173	839.173	570.258			-0.293544	0.363361
P09601	HO-1	4.77302	4.77302	6.20528	34.5798	37.419	27.5442	4.96393	4.96393	5.85964			2.8567	0.0565681
Q9Y661	HS3ST4	54549.6	54549.6	75999.5	7686.51	7635.88	1575.19	12683.2	12683.2	17936.8			-2.82717	-2.10464
Q13219/P13727	htPAPP-A	10425.8	10425.8	3210.92	8928.11	8550.44	3267.43	10979.4	10979.4	2102.89			-0.223736	0.0746428
P22362	I-309	7.71736	7.71736	3.42636	0.518849	1.3821	2.12935	27.6222	27.6222	20.6256			-3.89213	1.83952
P05362	ICAM-1	21515.9	21515.9	2362.19	18867.6	19144.2	3580.03	23056.5	23056.5	5606.58			-0.189492	0.0997707
P13598	ICAM-2	46594.7	46594.7	8424.42	54096.8	55313.3	9246.38	48223.5	48223.5	2303			0.215379	0.0495723
P48551	IFNab R2	706.843	706.843	999.627	0	834.876	1669.75	1262.1	1262.1	1784.87			-19.431	0.83636
P01574	IFNb	6554.28	6554.28	3638.01	2358.63	2951.2	1653.51	7408.03	7408.03	8018.32			-1.47449	0.176654
P01579	IFNg	6.40287	6.40287	9.05502	1.9226	2.27596	2.57096	7.84586	7.84586	10.9406			-1.73513	0.293173
P05019	IGF-1	134.499	134.499	68.2355	84.4908	120.764	136.24	162.39	162.39	165.847			-0.670722	0.27187
P08069	IGF-1R	2437.51	2437.51	850.082	1053.33	1294.96	1546.47	1794.41	1794.41	1187.73			-1.21044	-0.441892
P01344	IGF-2	13.8327	13.8327	19.5624	3628.18	3456.49	2703.78	1044.92	1044.92	1477.74			8.03491	6.23906
P11717	IGF-2R	594.265	594.265	840.417	2081.35	1715.3	1191.71	587.234	587.234	830.474			1.80834	-0.017171
P08833	IGFBP-1	4181.14	4181.14	2975.74	6145.7	6439.2	2148.75	4921.6	4921.6	2924.77			0.555681	0.235231
P18065	IGFBP-2	27014.5	27014.5	10001.7	25812.3	25908.1	8788.59	25146.7	25146.7	12500.7			-0.0656741	-0.103367
P17936	IGFBP-3	25004.6	25004.6	35361.9	18859.2	22885.2	27231	22994	22994	32518.4			-0.406929	-0.120939
P22692	IGFBP-4	94025.7	94025.7	4850.04	180935	208644	109979	93234.3	93234.3	34815.2			0.944346	-0.0121947
P24593	IGFBP-5	323.323	323.323	19.418	43.8633	59.7062	73.6372	183.469	183.469	259.464			-2.88186	-0.817437
P24592	IGFBP-6	49102.7	49102.7	19935.2	39584.1	41662.1	11093.5	44150.3	44150.3	3443.25			-0.310882	-0.153378
O75054	IGSF3	567.914	567.914	740.284	176.602	179.451	200.584	159.728	159.728	225.89			-1.68517	-1.83005
Q8WWZ1	IL-1 F10	6358.67	6358.67	8992.52	13178.2	15031.7	17619	8199.08	8199.08	11595.3			1.05135	0.366737
Q9UBH0	IL-1 F5	153.485	153.485	217.06	37.8015	68.6413	93.9065	0	0	0			-2.02155	-17.2277
Q9UHA7	IL-1 F6	0	0	0	0	0	0	91.7018	91.7018	129.686			0	16.4847
Q9NZH6	IL-1 F7	2584.99	2584.99	66.1567	1800.19	1704.63	1434.39	2292.85	2292.85	632.094			-0.522011	-0.173019
Q9NZH7	IL-1 F8	0	0	0	0	0.919166	1.83833	1.40253	1.40253	1.98348			0	10.4548
Q9NZH8	IL-1 F9	2509.35	2509.35	1185.45	1737.67	1497.7	1182.6	716.263	716.263	833.415			-0.530162	-1.80875
Q9NPH3	IL-1 R3	8851.99	8851.99	1083.39	9393.33	8633.13	2282.46	8071.92	8071.92	1951.74			0.0856347	-0.13309
Q01638	IL-1 R4	258.986	258.986	275.992	1596.64	2199.21	2578.72	308.838	308.838	282.511			2.62408	0.253971
Q13478	IL-1 R5	113.312	113.312	85.5541	29.4989	56.0459	74.394	6.27908	6.27908	8.87996			-1.94153	-4.17338
Q9HB29	IL-1 R6	7417.19	7417.19	10489.5	4354.47	5288.02	6293.5	8066.82	8066.82	11408.2			-0.768376	0.121126
P27930	IL-1 RII	2490.21	2490.21	1237.74	3714.36	3794.62	1814.67	2761.21	2761.21	1770.71			0.576848	0.149034
P22301	IL-10	11.4383	11.4383	15.9875	310.335	354.354	269.33	15.9126	15.9126	11.99			4.76176	0.47626
Q13651	IL-10 Ra	9477.41	9477.41	13403.1	0	0	0	0	0	0			-23.1761	-23.1761
P20809	IL-11	6.22659	6.22659	8.80573	0	0.760443	1.52089	6.37296	6.37296	9.01272			-12.6045	0.0335153
P29460	IL-12p40	116.869	116.869	33.8579	36.8683	45.5484	23.7686	154.68	154.68	105.36			-1.66442	0.404384
P29460/P29459	IL-12p70	0.606056	0.606056	0.857092	0.19326	0.293309	0.376032	0.51468	0.51468	0.692573			-1.64384	-0.235351
P35225	IL-13	1.47657	1.47657	2.08818	0.431036	0.738405	0.816708	0.871261	0.871261	1.23215			-1.774	-0.760392
P78552	IL-13 R1	4074.09	4074.09	2566.4	3770.59	3897.1	1128.05	3641.3	3641.3	1860.39			-0.111688	-0.162023
Q14627	IL-13 R2	725.36	725.36	1025.81	1853.14	1660.77	680.949	696.963	696.963	985.654			1.3532	-0.0576156
P40933	IL-15	10.6004	10.6004	1.1315	4.69677	6.38247	7.3228	1.87938	1.87938	2.65785			-1.17421	-2.49516
Q13261	IL-15 R	186.191	186.191	50.5343	115.962	128.793	84.748	178.3	178.3	252.155			-0.683126	-0.0624741
Q14005	IL-16	45.1238	45.1238	22.8013	155.891	158.499	92.7304	37.4355	37.4355	13.0446			1.78856	-0.269475
Q16552	IL-17	28.5138	28.5138	40.3246	11.6192	17.8858	20.5326	28.3297	28.3297	39.0761			-1.29508	-0.00934184
Q8NAC3	IL-17 RC	8821.4	8821.4	2671.94	4901.31	5530.43	4154.45	9910.76	9910.76	9748.29			-0.84784	0.167989
Q8NFM7	IL-17 RD	4197.25	4197.25	4130.79	2520.03	2557.12	260.159	2438.34	2438.34	1212.75			-0.736004	-0.783544
Q9UHF5	IL-17B	2444.74	2444.74	1316.73	2423.63	2507.78	1419.09	2579.66	2579.66	950.245			-0.0125111	0.077503
Q9NRM6	IL-17B R	0	0	0	174.905	243.171	302.11	0	0	0			17.4162	0
Q9P0M4	IL-17C	115.389	115.389	163.185	0.249172	152.304	304.275	191.19	191.19	148.669			-8.84939	0.728496
Q9H293	IL-17E	1682.06	1682.06	1003.16	221.171	619.347	953.161	971.292	971.292	1373.61			-2.92698	-0.79225
Q96PD4	IL-17F	110.959	110.959	91.7849	145.908	182.584	100.176	98.7917	98.7917	24.9607			0.395026	-0.167569
Q14116	IL-18	6169.49	6169.49	2531.05	31174.5	26927.8	12562	15822	15822	14508.5			2.33714	1.35871
O95998	IL-18 BPa	405.581	405.581	385.58	917.874	1073.82	1045.36	714.592	714.592	1010.59			1.1783	0.817128
O95256	IL-18 Rb	352.881	352.881	118.888	106.95	101.738	81.7768	279.175	279.175	301.396			-1.72223	-0.338011
Q9UHD0	IL-19	1781.86	1781.86	966.237	1100.25	1149.44	152.396	2680.64	2680.64	2142.72			-0.695559	0.58919
P01583	IL-1a	163.674	163.674	231.47	56.0277	103.543	142.532	168.779	168.779	238.689			-1.5466	0.0443055
P01584	IL-1b	60.3289	60.3289	78.9224	25.6429	35.5521	40.9004	44.8832	44.8832	56.1118			-1.23425	-0.426665
P18510	IL-1ra	449.69	449.69	635.957	905.589	1026.45	748.374	433.82	433.82	613.514			1.00993	-0.0518323
P60568	IL-2	253.553	253.553	358.577	57.7241	101.318	135.479	255.796	255.796	361.038			-2.13502	0.0127081
P01589	IL-2 Ra	464.007	464.007	79.1623	1261.11	1126.54	448.891	364.768	364.768	100.176			1.44248	-0.347166
P14784	IL-2 Rb	2093.46	2093.46	848.089	1558.47	1693.24	358.142	1462.99	1462.99	45.2161			-0.425758	-0.516965
Q9NYY1	IL-20	0	0	0	7.63091	17.2647	25.3952	43.9229	43.9229	62.1164			12.8978	15.4227
Q6UXL0	IL-20 R beta	5274.93	5274.93	506.39	1543.85	1563.54	572.236	3493.17	3493.17	3071.64			-1.77262	-0.594615
Q9HBE4	IL-21	4808.95	4808.95	2797.85	2864.31	3091.39	572.571	4587.92	4587.92	2354.26			-0.747536	-0.0678833
Q9GZX6	IL-22	1174.38	1174.38	1007.18	1082.5	1145.66	397.464	1061.48	1061.48	842.524			-0.11754	-0.14583
Q9NPF7	IL-23	1090.86	1090.86	1360.67	567.403	769.915	811.006	904.151	904.151	1091.47			-0.943023	-0.270833
Q13007	IL-24	447.395	447.395	632.712	221.608	241.61	280.893	206.297	206.297	291.748			-1.01354	-1.11682
Q8NEV9	IL-27	139.833	139.833	197.754	673.521	595.52	265.816	231.429	231.429	106.868			2.26801	0.726858
Q8IZJ0	IL-28A	56.9702	56.9702	58.3578	47.6165	88.5984	122.249	26.1213	26.1213	36.9411			-0.25874	-1.12495
Q8IU54	IL-29	741.533	741.533	1048.69	1211.54	2657.79	3813.46	2055.28	2055.28	2906.61			0.708252	1.47075
P08700	IL-3	1195.15	1195.15	680.933	1203.8	1231.38	525.593	1401.92	1401.92	460.01			0.0103973	0.23021
Q6EBC2	IL-31	123.166	123.166	100.348	137.522	198.039	241.956	140.592	140.592	198.828			0.159057	0.190914
P24001	IL-32 alpha	253.519	253.519	25.3371	118.809	154.504	146.652	178.457	178.457	143.463			-1.09344	-0.506515
O95760	IL-33	6.47655	6.47655	9.15923	0	12.0883	24.1766	0	0	0			-12.6612	-12.6612
Q6ZMJ4	IL-34	33.201	33.201	24.5118	0	5.45606	10.9121	15.6996	15.6996	10.4405			-15.019	-1.08046
P05112	IL-4	30.447	30.447	43.0585	3.19177	8.61199	13.0762	0.675736	0.675736	0.955635			-3.25347	-5.49161
P05113	IL-5	188.212	188.212	266.172	34.0124	79.063	116.894	205.308	205.308	290.35			-2.46819	0.125436
Q01344	IL-5 Ra	0	0	0	0	219.533	439.066	0	0	0			0	0
P05231	IL-6	31.5203	31.5203	44.5764	1703.05	1438.87	945.25	27.203	27.203	38.4708			5.75565	-0.212508
P08887	IL-6R	3425.75	3425.75	2311.41	3323.5	3376.08	1522.32	3558.09	3558.09	2161.25			-0.0437179	0.0546804
P13232	IL-7	17.3053	17.3053	22.5451	2.2013	6.26713	9.70487	18.926	18.926	26.7654			-2.97422	0.129145
P10145	IL-8	6.35379	6.35379	6.19893	28.5508	26.9811	15.9747	5.9369	5.9369	7.98952			2.16767	-0.0978914
P15248	IL-9	3575.9	3575.9	5057.08	3249.46	3109.45	3000.06	3834.5	3834.5	5158			-0.138103	0.100734
Q8N423	ILT4	2596.84	2596.84	3650.86	4582.51	5530.63	6515.49	2281.82	2281.82	3143.36			0.81938	-0.186573
P01308	Insulin	77.174	77.174	29.5189	74.7433	106.36	99.8939	186.736	186.736	217.505			-0.0461712	1.2748
P56199	Integrin alpha 1	19277.3	19277.3	12788.9	4337.69	3940.27	2434.39	6772.41	6772.41	5523.2			-2.1519	-1.50916
O14625	I-TAC	667.36	667.36	943.789	927.662	1308.55	1485.85	747.784	747.784	944.982			0.475134	0.164156
P43628	KIR2DL3	1025.24	1025.24	1449.9	1534.49	1852.38	2201.04	2158.59	2158.59	3052.71			0.581798	1.07413
O00533	L1CAM-2	27973.2	27973.2	8993.89	19758.7	22063.6	8569.99	19431.2	19431.2	11849.4			-0.501558	-0.525671
Q6ISS4	LAIR2	41961.1	41961.1	9918.48	10737.1	20492.1	22398.3	36395.8	36395.8	12716.8			-1.96645	-0.205278
P13473	LAMP2	7345.82	7345.82	3846.64	5605.28	6023.12	1663.9	8488.81	8488.81	3845.5			-0.390139	0.208637
P01137.2	LAP(TGFb1)	2164.07	2164.07	1010.56	1442.06	1732.26	786.848	1742.31	1742.31	1391.38			-0.585618	-0.312746
Q6UX15	Layilin	0	0	0	0	55.5684	111.137	0	0	0			0	0
P01130	LDL R	683.005	683.005	938.983	667.171	748.06	753.54	939.667	939.667	1167.44			-0.0338396	0.460253
O75475	LEDGF	392.273	392.273	554.758	26.2063	136.969	239.355	534.237	534.237	112.414			-3.90382	0.445621
Q99538	Legumain	5711.06	5711.06	1445.81	5530.17	5271.97	775.344	5325.43	5325.43	2358.4			-0.0464353	-0.100861
P41159	Leptin	86.1438	86.1438	36.941	41.7676	83.5598	93.2494	45.4909	45.4909	50.1137			-1.04434	-0.921155
P48357	Leptin R	1222.22	1222.22	1728.47	0	184.671	369.342	0	0	0			-20.2211	-20.2211
P15018	LIF	121.797	121.797	172.247	198.748	668.916	1002.08	336.273	336.273	309.982			0.706459	1.46515
O43557	LIGHT	104.286	104.286	147.482	219.773	227.497	249.483	182.267	182.267	257.765			1.07546	0.805508
P78380	LOX-1	6.66562	6.66562	1.03275	55.21	62.7405	32.0769	7.99389	7.99389	8.25622			3.04993	0.262122
Q6UXM1	LRIG3	3682.44	3682.44	943.764	3334	3517.83	1794.73	3402.92	3402.92	3401.49			-0.143407	-0.113887
O75581	LRP-6	19802.1	19802.1	22108.4	5954.83	6687.28	4019.17	10564.9	10564.9	2559.89			-1.73352	-0.906371
Q6UXB4	LSECtin	8314.12	8314.12	2279.79	466.469	2052.39	3510.49	5763.77	5763.77	5228.24			-4.15571	-0.528552
P47992	Lymphotactin	14.1912	14.1912	20.0694	8.27614	15.1162	20.7227	75.4641	75.4641	106.722			-0.777891	2.41071
Q9BQR3	Marapsin	4833.37	4833.37	6300.5	243.352	266.812	124.593	317.646	317.646	148.496			-4.31191	-3.92753
P11226	MBL	14061.3	14061.3	6794.53	14309.2	14106.6	6252.57	14646.3	14646.3	6452.15			0.0252063	0.0588032
P13500	MCP-1	58.9177	58.9177	6.74769	1170.05	1178.91	1052.86	80.1175	80.1175	45.7013			4.3117	0.443411
P80075	MCP-2	219.466	219.466	310.372	210.531	285.303	270.622	128.01	128.01	65.7898			-0.0599642	-0.777731
P80098	MCP-3	14.9012	14.9012	8.13554	6.91418	18.7514	27.1842	17.9064	17.9064	14.1202			-1.10769	0.265026
Q99616	MCP-4	8.20905	8.20905	10.7557	5.88435	6.43278	5.09684	4.02357	4.02357	3.77843			-0.480263	-1.02856
P09603	MCSF	18.3608	18.3608	23.453	58.8147	57.6069	24.5861	4.73113	4.73113	5.77894			1.67949	-1.95615
P07333	MCSF R	24536.6	24536.6	16884.7	23493.4	24031	14891.9	24497.1	24497.1	18938.5			-0.062681	-0.00232243
O00626	MDC	950.677	950.677	788.594	415.72	554.461	502.862	1511.07	1511.07	1576.67			-1.19334	0.668541
Q9NQ76	MEPE	26817.9	26817.9	2834.23	18644.6	18379	7407.93	24480	24480	21849.4			-0.524438	-0.131593
Q12866	Mer	257.807	257.807	364.595	73.9506	103.549	128.969	226.012	226.012	319.629			-1.80165	-0.189894
P14174	MIF	11138	11138	8278.38	17293.9	19933.6	12588.8	16909.9	16909.9	17751.1			0.634775	0.602384
P10147	MIP-1a	52.6673	52.6673	41.2529	275.436	334.58	166.091	80.8578	80.8578	94.5847			2.38672	0.618468
P13236	MIP-1b	21.1542	21.1542	7.5453	311.784	306.65	236.953	27.8933	27.8933	7.37342			3.88146	0.398958
Q16663	MIP-1d	818.254	818.254	90.5935	1358.83	1375.41	634.961	1117.33	1117.33	344.638			0.731741	0.449433
P78556	MIP-3a	0.296099	0.296099	0.418748	421.396	404.494	293.436	6.23849	6.23849	8.82255			10.47	4.39241
Q99731	MIP-3b	644.584	644.584	267.65	544.539	499.093	210.02	735.54	735.54	120.718			-0.243332	0.190435
P03956	MMP-1	593.965	593.965	561.458	224.332	237.754	275.409	780.812	780.812	783.672			-1.40474	0.394596
P09238	MMP-10	1349.8	1349.8	1403.48	1352.67	1410.93	884.043	1888.08	1888.08	786.481			0.00306101	0.484174
P45452	MMP-13	8462.55	8462.55	4786.37	19068.2	18921.4	8831.81	11097.7	11097.7	5248.37			1.172	0.391093
P08253	MMP-2	1099.35	1099.35	534.887	336.286	362.068	155.247	920.686	920.686	589.702			-1.70889	-0.255868
P08254	MMP-3	1355.04	1355.04	222.966	763.762	895.845	327.741	885.152	885.152	583.916			-0.827136	-0.614333
P09237	MMP-7	321.77	321.77	455.052	0	233.416	466.831	209.543	209.543	296.339			-18.2957	-0.61878
P14780	MMP-9	1193.56	1193.56	759.233	1082.55	1207.67	424.077	1460.44	1460.44	496.379			-0.140836	0.291132
Q16653	MOG	94.5819	94.5819	133.759	6.28166	8.88231	11.1009	15.1779	15.1779	21.4648			-3.91213	-2.63951
P26927	MSP	4671.93	4671.93	4379.05	5786.01	12448.2	14831.4	4464.27	4464.27	2157.24			0.30855	-0.0655943
P02775	NAP-2	143.571	143.571	28.6503	238.463	240.429	30.9654	198.908	198.908	35.5413			0.731999	0.470332
P13591	NCAM-1	78232.9	78232.9	10561.5	79055.5	78885	5376.26	83637.1	83637.1	3126.91			0.0150899	0.0963669
Q96NY8	Nectin-4	1870.89	1870.89	1647.3	784.425	921.231	360.871	825.637	825.637	1167.63			-1.25402	-1.18015
P08473	Neprilysin	566.754	566.754	418.776	768.64	651.032	430.529	248.282	248.282	351.123			0.439584	-1.19074
P48681	Nestin	581.348	581.348	822.15	62.851	158.299	240.22	318.533	318.533	450.474			-3.20937	-0.867954
Q9HB63	Netrin-4	7471.86	7471.86	7967.64	5111.3	7799.78	7715.83	10614	10614	15010.5			-0.547776	0.506435
Q9UMX5	Neudesin	1289.55	1289.55	1684.5	373.71	368.976	373.374	477.613	477.613	608.428			-1.78688	-1.43295
Q8NFZ4	Neuroligin 2	5350.84	5350.84	7567.22	705.095	1131.23	1364.98	1183.54	1183.54	1431.62			-2.92387	-2.17665
P08138	NGF R	321.167	321.167	374.136	102.105	106.644	89.508	106.081	106.081	133.238			-1.65326	-1.59815
P14543	Nidogen-1	40618.4	40618.4	32437.6	57994.8	58020.8	22084.9	39466.4	39466.4	32655.8			0.513788	-0.0415094
Q9NZS2	NKp80	36.3572	36.3572	51.4169	0	0	0	8.81507	8.81507	12.4664			-15.15	-2.04407
Q00604	Norrin	17605.6	17605.6	4190.79	5201.59	5375.01	2804.6	11460.4	11460.4	10022.7			-1.75901	-0.619374
P46531	Notch-1	742.896	742.896	574.693	1009.01	1177.78	714.349	2148.16	2148.16	2017.81			0.441711	1.53187
Q92823	NrCAM	3459.25	3459.25	2375.98	2204.64	2478.42	1273.19	3358.51	3358.51	135.071			-0.649916	-0.0426387
Q02297	NRG1-alpha	52.9778	52.9778	43.4211	11.5016	17.8365	17.5735	31.1537	31.1537	4.92133			-2.20346	-0.765965
P09104	NSE	12233.3	12233.3	6335.38	31554	31422.6	23017.3	8477.39	8477.39	1162.58			1.36702	-0.529118
P20783	NT-3	694.797	694.797	283.399	520.506	489.769	285.005	332.702	332.702	364.45			-0.416678	-1.06236
P34130	NT-4	1037.7	1037.7	403.99	647.318	720.638	268.659	1094.23	1094.23	388.982			-0.680838	0.0765375
O00300	OPG	262.62	262.62	36.2357	689.224	634.804	263.947	239.845	239.845	23.013			1.39199	-0.130871
P10451	OPN	224382	224382	258480	217132	229366	206756	211621	211621	235177			-0.0473845	-0.0844761
P13725	OSM	141.632	141.632	199.015	62.3839	67.1769	77.9631	315.56	315.56	69.5557			-1.18289	1.15576
Q14956	Osteoactivin	2461.87	2461.87	1236.55	1830.77	1784.73	570.068	2666.73	2666.73	1154.44			-0.427302	0.115319
Q99983	Osteoadherin	8688.49	8688.49	4278.84	8835.35	8988.54	3823.25	8351.57	8351.57	3824.43			0.0241821	-0.0570581
P05121	PAI-1	8328.81	8328.81	1935.85	17679.6	15618.9	5893.99	2819.7	2819.7	3987.66			1.0859	-1.56257
P55774	PARC	41.9641	41.9641	8.42126	66.7067	68.9668	19.9882	60.7863	60.7863	28.4623			0.668665	0.534581
P22223	P-Cadherin	12166.2	12166.2	3864.33	9241.56	10061.5	5992.12	17956.3	17956.3	15842.5			-0.396669	0.561615
Q15116	PD-1	464.951	464.951	72.5589	794.175	713.416	245.752	620.521	620.521	5.42361			0.772375	0.416399
P16234	PDGF R alpha	28585.6	28585.6	39865.5	3306.83	6342.13	8580.41	16562.2	16562.2	23166.3			-3.11177	-0.787394
P04085	PDGF-AA	1111.51	1111.51	26.9505	855.031	862.288	306.769	941.461	941.461	335.778			-0.378469	-0.239544
P04085/P01127	PDGF-AB	3376.53	3376.53	706.908	1932.71	2012.62	741.685	3083.27	3083.27	1216.17			-0.804917	-0.131078
P01127	PDGF-BB	3560.7	3560.7	4544.22	1263.49	2102.41	2572.61	3054.48	3054.48	3917.37			-1.49475	-0.221233
Q9BQ51	PD-L2	8445.46	8445.46	11943.7	14042.7	16418	10584.4	9334.63	9334.63	13201.2			0.733577	0.144417
P52945	PDX-1	2750.35	2750.35	1716.76	2116.41	2538.62	1249.52	4514.06	4514.06	3232.95			-0.377996	0.714809
P0DJD7/P0DJD8/P0DJD9	Pepsinogen I	1266.56	1266.56	536.754	1162.88	1184.62	278.222	1266.54	1266.54	340.852			-0.12322	-2.84952e-05
Q15063	Periostin	20284.4	20284.4	1743.16	16874.4	16828.7	3207.46	17942.1	17942.1	1838.38			-0.265537	-0.177026
O60542	Persephin	27021.1	27021.1	2963.33	15353.1	16092.7	8715.09	22032.2	22032.2	28921.7			-0.815557	-0.29447
P02776	PF4	51337.2	51337.2	65667.7	45831.4	56800.3	54039.6	56387.9	56387.9	70844			-0.163669	0.135379
O75594	PGRP-S	27985.4	27985.4	21296.9	37893.9	38922.8	27252.1	35619.7	35619.7	23432.8			0.437287	0.347998
O00592	Podocalyxin	2054.51	2054.51	140.239	1090.68	1052.02	454.289	1826.91	1826.91	1363.27			-0.913565	-0.169388
Q13162	PRDX4	4861.44	4861.44	833.91	6899.26	6103.74	5146.26	2979.25	2979.25	4059.27			0.505058	-0.706434
P01258	Procalcitonin	8225.98	8225.98	9232.39	12977.3	13021.4	2350.19	9192.45	9192.45	10048.9			0.657726	0.160262
P01236	Prolactin	18264.7	18264.7	2534	15755.9	17622.1	5056.87	15932.3	15932.3	35.0697			-0.213165	-0.197107
Q16651	Prostasin	325.089	325.089	459.746	0	0	0	591.621	591.621	836.679			-18.3105	0.863836
P07288	PSA-free	1802.93	1802.93	1288.97	1267.84	1122.5	519.279	2078.73	2078.73	1363.45			-0.507963	0.205359
Q04609	PSMA	1528.38	1528.38	2161.46	0	1711.94	3423.89	0	0	0			-20.5436	-20.5436
Q9Y6Q6	RANK	0	0	0	16.7364	44.0976	67.7433	99.8696	99.8696	141.237			14.0308	16.6078
P13501	RANTES	3197.96	3197.96	1083.93	3133.31	3126.67	726.64	3218.63	3218.63	999.266			-0.029461	0.00929676
P02753	RBP4	8713.57	8713.57	937.935	9279.8	9577.95	841.819	9485.13	9485.13	245.743			0.0908301	0.122404
P00797	Renin	2893.82	2893.82	21.4314	6869.57	6438.67	1566.14	2988.24	2988.24	935.193			1.24725	0.04632
Q9HD89	Resistin	822.113	822.113	222.625	3109.92	3229.04	1626.74	1010.11	1010.11	27.2136			1.91947	0.297103
Q6NW40	RGM-B	1576.4	1576.4	787.611	467.897	464.097	110.298	587.664	587.664	211.564			-1.75237	-1.42357
Q6ZVN8	RGM-C	18148	18148	678.152	5509.8	6199.95	3949.01	13746.5	13746.5	16996.9			-1.71974	-0.40075
Q96MS0	ROBO3	65.9262	65.9262	93.2337	18.1739	24.7872	30.5914	0	0	0			-1.85892	-16.0086
P23297	S100A1	3283.96	3283.96	3756.38	68.2778	602.299	1115.42	1775.75	1775.75	216.8			-5.58786	-0.887013
P05109	S100A8	2321.63	2321.63	63.0768	3861.19	5098.78	3172.82	1339.6	1339.6	1894.49			0.733906	-0.793332
P21583	SCF	280.284	280.284	65.5476	182.809	243.62	190.101	268.172	268.172	259.436			-0.616555	-0.0637304
P10721	SCF R	8857.18	8857.18	2099.81	7916.34	7608.39	1001.23	7713.25	7713.25	143.246			-0.162014	-0.199509
P48061	SDF-1a	13.1174	13.1174	18.5507	13.1791	22.6359	26.4216	13.3956	13.3956	16.0957			0.00676906	0.0302812
P48061	SDF-1b	174.845	174.845	5.54488	301.875	321.08	121.16	142.963	142.963	70.4417			0.78787	-0.290438
Q9H2E6	Semaphorin 6A	5597.89	5597.89	438.657	2437.98	2363.4	1433.56	3765.43	3765.43	3289.98			-1.1992	-0.57207
P29622	Serpin A4	15418.2	15418.2	3328.33	15303.4	15387.4	2365.22	14850.9	14850.9	411.766			-0.0107834	-0.0540812
Q15465	Shh-N	39.9127	39.9127	47.9458	93.1118	125.383	98.3724	106.765	106.765	79.4483			1.2221	1.4195
Q6IA17	SIGIRR	27405.1	27405.1	38756.6	66.5661	182.159	282.62	0	0	0			-8.68542	-24.7079
O15389	Siglec-5	26149.3	26149.3	15388.9	39393.3	40664.7	19772.2	26115.4	26115.4	13324.6			0.591177	-0.00187555
Q9Y286	Siglec-7	1114.02	1114.02	317.198	816.055	842.741	457.729	584.482	584.482	371.893			-0.449041	-0.93055
Q9Y336	Siglec-9	834.044	834.044	912.61	629.501	660.153	302.511	1308.55	1308.55	691.677			-0.405915	0.649773
O94991	SLITRK5	11220.2	11220.2	9917.58	11794.8	13963.9	10134.3	19617.7	19617.7	17952.1			0.0720621	0.806061
Q9BQB4	SOST	0	0	0	0	0.16387	0.32774	0	0	0			0	0
P21757	SR-AI	4224.96	4224.96	1179.58	2388.97	2303.7	245.011	4113.06	4113.06	956.609			-0.822549	-0.0387261
P15907	ST6GAL1	10034.9	10034.9	512.981	14690.4	28403.4	33839.5	18207.2	18207.2	1765.29			0.549847	0.859486
P18827	Syndecan-1	3213.03	3213.03	3472.27	10087.6	10513.6	5934.76	4829.17	4829.17	6044.84			1.65058	0.587838
O75056	Syndecan-3	9038.18	9038.18	157.476	5230.41	5081.28	1976.47	7356.17	7356.17	9601.95			-0.789109	-0.297077
Q12846	Syntaxin 4	49.4326	49.4326	69.9082	0	0	0	0	0	0			-15.5932	-15.5932
P78536	TACE	1184.21	1184.21	390.465	760.185	849.457	645.361	1242.16	1242.16	323.219			-0.639504	0.0689263
O14836	TACI	1033.57	1033.57	1461.68	2438.03	2652.07	3082.23	3709.69	3709.69	5246.3			1.23808	1.84367
Q7Z5A9	TAFA1	467.319	467.319	660.889	0	2.06651	4.13302	418.908	418.908	592.426			-18.8341	-0.157772
Q8N3H0	TAFA2	1190.45	1190.45	1683.55	0	0	0	383.33	383.33	542.111			-20.1831	-1.63485
Q7Z5A7	TAFA5	437.351	437.351	618.508	23.1569	66.4871	104.407	150.554	150.554	212.916			-4.23922	-1.5385
Q92583	TARC	63.9722	63.9722	73.8517	10.2164	16.0573	17.3946	57.524	57.524	58.0402			-2.64643	-0.153277
O15444	TECK	824.281	824.281	1165.71	69.9351	337.041	582.73	767.69	767.69	916.835			-3.55903	-0.102613
Q92752	Tenascin R	6134.42	6134.42	8675.38	372.48	952.464	1420.42	1451.9	1451.9	1849.61			-4.04169	-2.07898
P13726	TF	95.4308	95.4308	35.0544	11.2819	10.8301	10.553	60.3586	60.3586	22.6414			-3.08033	-0.660887
P10646	TFPI	40731.2	40731.2	45452.2	27166.5	30588.4	30977.8	48878.2	48878.2	53917.1			-0.584304	0.263058
Q03167	TGFb RIII	8746.63	8746.63	1317.83	9813.26	9812.08	323.979	7657.34	7657.34	2829.07			0.166004	-0.191885
P01137	TGFb1	37579	37579	23278	27881.8	26682.4	9255.92	29853.5	29853.5	7417.55			-0.430604	-0.332027
P61812	TGFb2	2741.73	2741.73	2106.81	2407.06	2458.74	897.322	1875.59	1875.59	31.8072			-0.187816	-0.547742
P10600	TGFb3	566.541	566.541	379.007	137.623	202.765	227.967	332.298	332.298	469.94			-2.04145	-0.769702
P49221	TGM4	20791.8	20791.8	23023.1	6583.22	6490.4	2856.43	994.894	994.894	1406.99			-1.65915	-4.38533
P07204	Thrombomodulin	15567.8	15567.8	14829.3	14600.7	14987.2	11094.7	18123.5	18123.5	13872.9			-0.0925312	0.219296
P35442	Thrombospondin-2	245.882	245.882	347.73	2125.87	1780.97	962.137	65.4163	65.4163	92.5127			3.11201	-1.91023
P49747	Thrombospondin-5	16094.3	16094.3	8632	7141.04	6764.36	1648.09	11540	11540	4101.16			-1.17235	-0.47991
P01266	Thyroglobulin	32105.3	32105.3	28309.7	11887.4	9539.68	6491.41	39051.8	39051.8	35610.2			-1.43339	0.282576
P07202	Thyroid Peroxidase	26227.5	26227.5	472.037	17083.6	16856.8	2382.3	30179.8	30179.8	12149.6			-0.61847	0.202499
P35590	Tie-1	485.151	485.151	230.233	503.855	461.332	198.88	392.7	392.7	555.362			0.0545763	-0.305004
Q02763	Tie-2	1439.51	1439.51	694.073	1796.51	1630.93	666.198	1990.53	1990.53	1062.06			0.319621	0.467576
P01033	TIMP-1	8793.55	8793.55	2131.73	9065.58	8148.62	3006.87	10674.1	10674.1	1397.24			0.0439531	0.279593
P16035	TIMP-2	16495.5	16495.5	3316.53	10369.5	11320.1	3074.28	12924.7	12924.7	1401.81			-0.669736	-0.351943
Q99727	TIMP-4	486.096	486.096	149.699	485.719	489.776	132.568	552.147	552.147	79.5972			-0.00111978	0.183811
Q8IYR6	TMEFF1	867.692	867.692	1227.1	0	298.724	597.448	854.439	854.439	1208.36			-19.7268	-0.0222047
P20333	TNF RII	7605.33	7605.33	1464.27	15101.8	15148.6	5887.28	8876.38	8876.38	9.64313			0.989639	0.222962
P01375	TNFa	152.997	152.997	208.311	32.9026	71.308	103.504	222.445	222.445	314.584			-2.21719	0.539945
P01374	TNFb	406.545	406.545	563.339	63.825	182.145	285.601	498.959	498.959	705.634			-2.6712	0.295507
P40225	TPO	952.224	952.224	107.667	2462.96	2714.16	2018.32	984.108	984.108	709.738			1.37102	0.0475168
O00220	TRAIL R1	5461.76	5461.76	6277.97	1711.13	2281	1449.13	3333.99	3333.99	3196.75			-1.67442	-0.712114
O14763	TRAIL R2	1095.94	1095.94	1023.11	1084.92	1633.05	1653.32	798.831	798.831	635.133			-0.0145909	-0.456211
Q9UBN6	TRAIL R4	132.233	132.233	41.2495	256.74	378.318	314.842	172.848	172.848	105.934			0.957219	0.386413
O14788	TRANCE	0	0	0	0	155.644	311.287	0	0	0			0	0
P02787	Transferrin	2601.75	2601.75	1428.65	1959.55	2168.16	950.623	2940.37	2940.37	1610.85			-0.408961	0.176513
Q9NP99	TREM-1	589.45	589.45	53.3279	475.599	546.156	277.404	865.273	865.273	136.044			-0.309623	0.553784
P63316	Troponin C	26968	26968	8153.5	22611.3	26125	14721.9	34358.4	34358.4	23545.5			-0.254206	0.349417
P48788	Troponin I	0	0	0	0	0	0	0	0	0			0	0
P01222/P01215	TSH	2600.95	2600.95	2990.53	1651.67	1899.31	1133.72	3341.37	3341.37	3616.49			-0.655109	0.361401
Q969D9	TSLP	88.6671	88.6671	63.3795	52.7022	70.5692	75.4394	45.6704	45.6704	43.8757			-0.750524	-0.957124
P07996	TSP-1	191964	191964	236530	163622	176831	181819	178017	178017	218576			-0.230468	-0.108819
O43508	TWEAK	3753.89	3753.89	4696.84	42.7492	120.894	189.133	827.236	827.236	14.6893			-6.45631	-2.18201
Q9BZM5	ULBP-2	153.372	153.372	59.9725	138.058	166.991	179.765	127.082	127.082	179.722			-0.151756	-0.271265
P00749	uPA	227.626	227.626	62.4672	196.103	214.387	91.9398	549.954	549.954	117.695	0.02	https://pubmed.ncbi.nlm.nih.gov/26420039/, https://pubmed.ncbi.nlm.nih.gov/27151212/	-0.215057	1.27264
P33151	VE-Cadherin	5286.26	5286.26	860.188	3483.65	3355.08	733.62	9531.48	9531.48	2814.11	0.01	https://pubmed.ncbi.nlm.nih.gov/21905018/	-0.601648	0.850453
P15692	VEGF	296.637	296.637	158.916	187.13	183.515	51.8156	258.128	258.128	105.258			-0.664658	-0.200613
P17948	VEGF R1	1578.71	1578.71	728.23	3008.23	3198.95	1303.93	2165.27	2165.27	1371.83			0.930167	0.455798
P35968	VEGF R2	10657.3	10657.3	1051.04	6909.38	6833.42	1423.18	9478.13	9478.13	211.233			-0.625215	-0.169168
P35916	VEGF R3	54347.6	54347.6	31777.5	42109.2	40411.9	29540	54430.2	54430.2	38245.5			-0.368082	0.00219101
P49767	VEGF-C	318.592	318.592	331.228	220.944	207.106	49.4404	218.104	218.104	175.729			-0.528029	-0.546694
O43915	VEGF-D	338.523	338.523	32.5863	174.558	168.721	100.924	595.938	595.938	690.239			-0.955542	0.815904
Q9Y5W5	WIF-1	95.3808	95.3808	9.13786	65.3681	63.0903	54.3157	93.7748	93.7748	71.7661			-0.545106	-0.0244985
O95388	WISP-1	0	0	0	20.3974	44.6302	64.975	1873.53	1873.53	2649.56			14.3162	20.8373

## Sheet: D
	Biomarkers	Mock			CM Day10			NCM Day10			HSD P<	Reference
Uniprot	(pg/ml)	Median	Ave	STDVE	Median	Ave	STDVE	Median	Ave	STDVE	CM vs NCM	URLs
Q07763	2B4	1188.23	1188.23	587.278	1444.74	1368.11	385.683	1522.34	1519.49	124.213
P20334	4-1BB	0	0	0	3074.77	2947.82	1919.16	25.4129	1372.92	2712.06
P41274	4-1BB Ligand	427.364	427.364	272.333	398.616	724.116	946.323	433.388	540.025	647.426
P86792	6Ckine	0	0	0	0	5.51553	11.0311	0	0	0
Q9JKA5	A33	0	0	0	0	0.176232	0.352464	6.63476	7.33007	8.53986
P09470	ACE	4056.9	4056.9	1846.97	10885.9	10119.7	1938.5	9223.64	11032.3	4137.95
P57791	ACE-2	0	0	0	402.616	391.188	418.091	560.869	671.414	748.853
Q04998	Activin A	0	0	0	0	22.5062	45.0125	0	0	0
Q61271	Activin RIB	104.424	104.424	14.5423	13.9668	14.0534	16.2281	64.5343	78.4556	93.4016
O88839	ADAM15	0	0	0	0	0	0	0	0	0
Q61072	ADAM9	398.462	398.462	100.033	1254.43	1319.84	353.318	1334.15	1378.03	278.432
P97857	ADAMTS1	0	0	0	0	0	0	0	0	0
Q60994	Adiponectin	6541.76	6541.76	599.781	6924.69	6865.21	495.993	6410.06	6528.72	299.766
P61148	aFGF	0	0	0	910.887	1136.18	1261.44	159.749	612.535	1023.22
P02772	AFP	0	0	0	3497.74	2964.5	1616.33	2688.87	2435.6	1498.28
P11859	AGT	1239.73	1239.73	352.277	2112.48	2537.62	1394.79	1513.91	2145.79	1379.1
Q61288	ALK-1	0	0	0	0	36.9544	73.9087	0	0	0
O55189	Ameloblastin	434.209	434.209	179.246	306.128	316.081	78.3213	486.454	486.294	39.5775
Q80UL9	AMICA	0	0	0	0	0.393506	0.787011	2.1741	2.89832	3.5495
O35608	ANG-2	0	0	0	16846.5	17242.4	5951.92	21393.8	25802.2	23593.9
Q9WVH6	ANG-3	0	0	0	0	0	0	0	0	0
P21570	Angiogenin	0	0	0	0	0	0	0	0	0
Q9R182	ANGPTL3	23318.8	23318.8	19166.4	31737.2	33246.8	17909.7	45642	43757.2	23465.9
Q8R1Q3	ANGPTL7	0	0	0	0	34.9319	69.8637	20.525	21.0565	24.3294
#N/A	APCS	0	0	0	2133.7	2360.97	2623.07	1547.81	1915.91	1808.53
Q03157	APLP-1	1783.56	1783.56	949.478	4398.61	4246.58	420.348	4077.3	4335.39	801.195
P31955	AR	0	0	0	1.28856	1.64557	1.75563	2.20786	2.96691	2.99325
P50428	ARSA	0	0	0	459.584	590.111	713.961	0	0	0
Q9CRA0	ART4	0	0	0	0	0	0	0	0	0
Q9Z0L2	Artemin	25.2087	25.2087	35.6504	0	49.4762	98.9524	0	8.45815	16.9163
Q3TYD4	Arylsulfatase G	160.901	160.901	227.549	754.626	837.731	760.932	426.629	460.705	377.157
Q9D7V9	ASAHL	0	0	0	0	34.1436	68.2871	0	81.6243	163.249
Q8R373	ASAM	1161.28	1161.28	112.326	975.876	938.546	113.66	1305.15	1501.56	527.854
P34927	ASGR1	0	0	0	0	0	0	0	0	0
Q00993	Axl	351.439	351.439	184.909	800.538	844.43	147.751	1055.28	1217.26	492.755
Q00609	B7-1	298.076	298.076	40.208	2822.14	2944.82	1609.94	1728.61	1614.56	511.767
P42082	B7-2	127.401	127.401	2.34813	388.326	327.668	216.44	369.805	403.54	261.088
Q9JHJ8	B7-H2	228.654	228.654	8.70739	518.045	527.308	222.388	295.97	259.429	222.62
Q8VE98	B7-H3	252.944	252.944	53.0172	605.335	553.731	172.096	573.293	581.037	199.364
Q7TSP5	B7-H4	323.064	323.064	456.881	1238.94	996.746	578.639	838.304	779.458	746.689
Q9QXT5	B7-H5	0	0	0	0	0	0	0	0	0
Q9WU72	BAFF	343.696	343.696	78.4305	589.333	680.183	319.614	1010.35	1376.69	1321.38
Q9D8D0	BAFF R	5.69488	5.69488	8.05378	64.2912	70.6981	36.4433	133.138	130.633	51.017
Q9D0L6	BAMBI	0	0	0	0	0	0	0	0	0
#N/A	BCHE	631.597	631.597	198.618	1518.42	1803.46	803.387	1424.04	1628.61	642.024
Q61337	Bcl-xL	0	0	0	16.3803	35.3832	50.6578	14.9997	14.5235	14.5702
P21237	BDNF	0	0	0	2.4254	1.93005	1.30604	0	0.12134	0.242679
P01139	beta-NGF	0	0	0	0	0	0	0	0	0
P15655	bFGF	17.272	17.272	9.30942	42.0125	42.2211	8.91173	42.0854	40.4295	16.7173
P70444	BID	0	0	0	0	0	0	0	0	0
O55038	BLC	43.9641	43.9641	33.2663	755.413	892.391	328.174	403.295	437.893	124.536
P49003	BMP-5	0	0	0	0	0	0	0	3.00792	6.01584
P20722	BMP-6	0	0	0	0	0	0	0	0	0
P23359	BMP-7	0	0	0	0	0	0	0	0	0
Q9WV56	BMP-9	0	0	0	0	6.55349	13.107	17.5766	19.3271	22.4994
O35607	BMPR-II	0	0	0	0	0	0	0	0	0
Q05928	BTC	36.4328	36.4328	26.6004	90.9077	101.156	43.8075	138.734	124.101	33.8397
Q7TSA3	BTLA	0	0	0	0	0	0	0	0.0717192	0.143438
Q62556	BTN1A1	0	0	0	0	0	0	0	0	0
O89103	C1q R1	13.9524	13.9524	1.73006	43.3665	43.5386	7.97748	31.6201	38.338	16.9739
O35658	C1QBP	0	0	0	3304.05	3340.31	2990.95	75.0624	422.653	748.576
Q8CG16	C1ra	0	0	0	0	0	0	0	42.8875	85.7749
Q91YK8	C4.4A	90.9618	90.9618	42.0068	704.164	836.245	587.876	290.738	260.744	232.773
P06684	C5a	1335.48	1335.48	96.7603	1534.82	1522.87	86.846	1728.23	1798.27	292.523
Q8CI85	CA12	0	0	0	0	41.0873	82.1745	110.903	146.716	155.842
Q9WVT6	CA14	0	0	0	0	7.1978	14.3956	0	7.55662	15.1132
P00920	CA2	56.5658	56.5658	49.0597	296.211	280.788	204.209	153.283	373.626	476.449
Q64444	CA4	54.1701	54.1701	10.931	60.8604	61.3259	13.4969	102.438	91.4865	40.0737
Q8VHB5	CA9	0	0	0	0	0	0	0	10.9336	21.8671
P39038	Cadherin-4	0	0	0	0	0	0	0	73.1071	146.214
Q99N28	CADM3	0	0	0	66.141	114.86	154.661	0	19.2127	38.4254
P08414	CAMK4	227.326	227.326	321.488	2727.78	2768.14	1831.55	1310.45	1306.61	652.154
P49935	Cathepsin H	245.52	245.52	254.468	243.817	350.022	351.083	302.697	386.725	414.503
Q9R014	Cathepsin L	19208.4	19208.4	1534.48	25753.3	25308.3	3320.7	18865.7	19951.7	2749.87
Q9JIL2	CCL28	38.7587	38.7587	17.2258	40.6371	47.8211	51.1457	47.3486	47.0421	17.8635
P27784	CCL6	1083.39	1083.39	499.78	2993.76	2624.67	927.249	3633.06	4231.69	1707
P05532	CD117	259.098	259.098	15.8137	300.408	269.502	68.2453	227.32	245.286	107.208
P10810	CD14	0	0	0	0	518.054	1036.11	0	0	0
Q64277	CD157	46.5567	46.5567	5.93621	73.718	74.2978	15.5028	73.8394	74.1142	17.9478
O88875	CD160	14.9007	14.9007	21.0728	0	0	0	0	0	0
Q9D6W7	CD164	0	0	0	1697.42	1780.2	910.203	862.748	750.254	410.815
Q62192	CD180	0	0	0	0	0	0	0	0	0
Q9QUI6	CD2	0	0	0	0	0	0	0	0	0
Q80VX2	CD200	51.3165	51.3165	4.20019	31.1628	26.1654	14.2431	40.554	46.0472	21.2847
Q9ES57	CD200 R1	0	0	0	0	0	0	0	962.169	1924.34
Q6XJV4	CD200R4	0	0	0	78.0548	159.586	227.339	0	3.70886	7.41772
Q01965	CD229	2904.08	2904.08	947.465	2913.81	2915.98	335.335	3960.81	3815.4	1724.07
P41272	CD27	0	0	0	0	52.9489	105.898	0	0.118851	0.237702
O55237	CD27L	0	0	0	0	12.5021	25.0042	0	0	0
P31041	CD28	0	0	0	0	0	0	0	0	0
Q9D780	CD2F-10	0	0	0	0.795318	5.84486	10.6557	0	0	0
Q60846	CD30	0	0	0	124.598	129.055	43.4465	124.847	132.708	66.4157
Q3U497	CD300b	1346.16	1346.16	348.863	707.183	653.65	533.65	631.931	783.883	607.953
P32972	CD30L	1.03864	1.03864	1.46886	4.52521	4.82952	2.63424	6.77049	6.09367	2.16876
Q64314	CD34	350.798	350.798	121.339	413.413	353.056	178.594	115.393	160.917	176.7
Q08857	CD36	869.515	869.515	404.101	1434.2	1451.13	648.374	1552.18	2118	1887.31
P56528	CD38	55.2615	55.2615	78.1516	1096.12	1127.84	687.69	1549.62	1618.49	640.816
P55772	CD39	25951.1	25951.1	37.7988	10120.6	11756.8	13836.1	11949.2	15315.8	18520
Q8BFW6	CD39L3	0	0	0	6.94373	22.2254	35.7962	0	0	0
P06332	CD4	0	0	0	0	0.128295	0.25659	0	29.0256	58.0513
P27512	CD40	0	0	0	42.113	46.5931	14.5518	34.8804	44.17	24.3364
P27548	CD40L	195.383	195.383	276.314	2444.02	2392.79	154.548	2092.86	2292.23	1139.82
P15379	CD44	2458.55	2458.55	73.3032	4179.38	4291.46	987.416	4234.69	4367.63	308.666
Q64697	CD45	292.571	292.571	51.838	324.995	345.038	140.725	473.015	435.128	146.784
Q61735	CD47	15106.5	15106.5	3190.66	34657.3	34252.7	3787.4	44546.1	42230.6	6536.67
P18181	CD48	287.158	287.158	12.9865	2612	2649.29	675.515	2927.78	2881.38	484.175
P58019	CD5	839.658	839.658	177.433	2522.14	3952.63	4770.71	1890.39	2178.14	2558.62
Q61451	CD53	0	0	0	0	0	0	0	0	0
P21855	CD59a	183.182	183.182	49.7	95.7646	98.8857	90.4902	94.8463	97.334	23.8258
Q61003	CD6	8.70667	8.70667	12.3131	244.776	211.919	138.483	211.831	173.975	122.024
P37217	CD69	1949.09	1949.09	233.303	1587.74	1618.89	626.434	2026.57	2021.84	1255.55
P50283	CD7	0	0	0	0	116.016	232.032	0	0	0
P04441	CD74	0	0	0	2627.89	2558.34	292.755	995.398	926.363	349.127	0	https://pubmed.ncbi.nlm.nih.gov/27444250/, https://pubmed.ncbi.nlm.nih.gov/30371153/
P01831	CD90	0	0	0	0	0	0	0	0	0
Q8VCN6	CD99	1096.03	1096.03	442.79	1934.68	1915.08	367.355	1468.79	1458.48	246.125
Q8BIF0	CD99-L2	61.1714	61.1714	3.95126	27.7069	42.0837	53.9681	36.0412	46.7955	56.8171
Q5U462	CDCP1	0	0	0	0	19.8631	39.7263	7.42555	13.0398	17.6286
Q8CC36	CDNF	0.620219	0.620219	0.877122	1.96568	2.41449	2.40568	6.55725	6.17683	3.70662
P31809	CEACAM-1	0	0	0	6910.17	6653.76	2253.33	11114.8	10503.9	3717.43
O55233	Cerberus 1	0	0	0	0	0	0	0	0	0
Q8VCC2	CES1	628.887	628.887	889.381	30472.9	33750.3	13545.2	14080.4	14278.6	7791.97
Q91WG0	CES2	3084.11	3084.11	1488.76	3085.66	2955.47	1136.04	3385.73	3854.37	1343.51
#N/A	CFVII	0	0	0	0	0	0	0	1835.22	3670.43
Q9DD06	Chemerin	1467.63	1467.63	88.8556	1535.33	1499.58	260.732	1621.76	2019.02	1167.44
P70232	CHL-1	734.623	734.623	193.395	743.464	785.01	562.07	1007.36	1047.86	341.465
Q9Z0E2	Chordin	0	0	0	237.976	294.587	336.128	107.691	513.379	884.646
Q8VEA6	CHRDL2	645.783	645.783	328.624	96.1049	181.685	250.147	239.513	344.469	433.114
#N/A	CHST3	0	0	0	0	174.622	349.244	0	0	0
Q9R1I1	CHST4	0	0	0	0	0	0	0	0	0
Q9EP78	CHST7	0	0	0	0	0	0	0	0	0
P70194	CLEC4F	238.185	238.185	336.845	140.914	291.05	413.799	269.572	622.048	783.279
Q8BRU4	CLEC9a	0	0	0	0	0	0	0	0	0
Q8K4Q8	CL-P1	35.8365	35.8365	50.6804	141.212	332.599	495.151	50.7079	183.923	304.019
Q06890	Clusterin	1962.21	1962.21	779.246	3846.31	3799.9	823.285	3735.38	4101.79	1284.52
Q6DFX2	CMG-2	0	0	0	0	11.3515	22.703	0	16.2346	32.4693
#N/A	CNDP1	0	0	0	45.2544	52.0435	61.1088	0	0	0
#N/A	CNTF	0	0	0	0	0	0	0	0	0
#N/A	CNTN1	0	0	0	616.739	635.163	677.833	134.835	255.818	344.084
#N/A	CNTN2	0	0	0	0	0	0	0	0	0
Q8CGD2	COCO	1349.99	1349.99	523.243	873.531	849.016	265.677	1422.58	1397.96	462.771
Q69Z26	Contactin-4	0	0	0	99.0554	99.1374	114.474	73.3223	93.2928	99.7222
Q9JMB8	Contactin-6	149.094	149.094	210.85	0	223.281	446.562	0	43.822	87.6439
Q7TPZ8	CPA1	170.956	170.956	136.401	2763.06	2774.15	1885.35	1994.73	2218.39	1907.79
B2RS76	CPB1	3942.98	3942.98	1063.5	11381.1	12100.9	5311.2	10211.4	10670.7	6523.17
Q80V42	CPM	83.9919	83.9919	12.0037	131.351	132.442	40.0177	171.371	185.039	70.5556
Q8BHK6	CRACC	422.452	422.452	105.866	94.9812	170.224	231.803	325.665	354.739	412.359
O88668	CREG	1070	1070	446.955	1677.03	1671.17	360.446	1868.86	1853.76	280.829
Q91XD7	CRELD1	0	0	0	125.786	150.893	86.8091	40.4816	166.372	279.558
Q9CYA0	CRELD2	2688.08	2688.08	962.953	11961.3	11894.9	4170.16	10386.3	10800.9	2620.36
P51865	Cripto	0	0	0	0	0	0	0	0	0
E9PVG4	CRISP-4	0	0	0	3.04168	15.6468	27.3885	0	0.944109	1.88822
P14847	CRP	677.725	677.725	19.9825	698.179	684.482	64.9974	663.377	663.784	67.7744
O89098	CST7	5.69719	5.69719	8.05705	3.54952	14.8285	25.1479	33.8852	34.6482	12.1661
Q60753	CT-1	0	0	0	0	0	0	0	0	0
P09793	CTLA4	0	0	0	8.29077	9.04774	10.3675	3.60945	6.89636	9.60328
P97792	CXADR	46.1879	46.1879	27.3487	57.2624	56.5889	8.64003	79.5631	72.5466	32.7927
Q9WUQ5	CXCL14	0	0	0	0	0	0	0	0	0
Q8BSU2	CXCL16	1.06405	1.06405	1.5048	12.5986	23.2218	30.5217	38.7441	43.3809	39.5969
Q5UW37	CXCL17	0	0	0	22.4503	28.3226	30.9296	22.6444	29.7508	36.2604
Q62426	Cystatin B	0	0	0	0	0	0	0	0	0
P21460	Cystatin C	1661.23	1661.23	440.212	2507.31	2424.16	306.905	2034.8	2393.41	1004.2
Q8VDG3	DAN	0	0	0	0	0	0	0	0	0
P70211	DCC	0	0	0	0	5.75177	11.5035	0	3.16239	6.32478
Q9ER63	DcTRAIL R1	467.322	467.322	367.069	252.133	216.809	153.947	474.379	460.416	239.543
Q9ER62	DcTRAIL R2	0	0	0	0	7.95983	15.9197	0	0	0
P28654	Decorin	5397.45	5397.45	1427.55	8791.88	8530.18	1771.84	7298.82	7558.26	2635.8
Q6QLQ4	Dectin-1	0	0	0	9.76102	34.5562	56.8476	0	148.166	296.331
Q9JKF4	Dectin-2	21.978	21.978	4.85501	24.8995	21.2747	12.3503	40.5607	39.6169	9.69484
O54908	Dkk-1	503.355	503.355	367.276	39.0838	42.8637	49.8782	0	35.0145	70.0291
Q9QYZ8	Dkk-2	1423.67	1423.67	204.83	11572	13268.1	7485.71	16290.2	16697.5	3225.67
Q61483	DLL1	782.013	782.013	702.384	6891.02	6872.19	664.041	4476.48	5191.74	2518.17
Q9JI71	DLL4	469.584	469.584	664.091	773.185	2256.53	3516.35	2185.62	2448.92	1990.05
Q8K4F0	DNAM-1	91.61	91.61	129.556	36.9372	68.415	94.2502	122.299	131.73	152.887
Q8JZM4	DNER	162.952	162.952	42.8847	137.737	147.459	72.5963	209.719	227.635	128.735
Q99MM1	DR3	0	0	0	682.805	559.866	319.758	353.718	357.334	50.5805
P70186	DSPG3	0	0	0	0	0	0	0	0	0
P55144	Dtk	0	0	0	0	0	0	0	0	0
P09803	E-Cadherin	71806.8	71806.8	4214.12	77020.7	75800.6	10817.1	73966.2	77789.7	11378.3
Q9R187	EDAR	17593.7	17593.7	23584.2	837.19	881.322	808.653	0	0	0
P01132	EGF	0	0	0	0	0	0	0.966285	2.04794	2.95161
Q14A28	EG-VEGF	3.06599	3.06599	4.33597	0	0	0	0	3.01425	6.02851
P18572	EMMPRIN	0	0	0	0	0	0	0	0	0
Q9QYY7	Endocan	0	0	0	8.17206	466.959	923.054	344.606	424.502	425.078
Q63961	Endoglin	0	0	0	0	23.6827	47.3653	0	0	0
Q8CAE9	Endoglycan	163.777	163.777	37.3011	3.30788	47.6473	90.9377	79.3556	133.435	177.591
#N/A	ENPP2	0	0	0	3689.2	5107.32	6335.81	4680.24	3933.41	2743.35
P48298	Eotaxin	165.046	165.046	80.7432	180.712	179.229	66.5983	273.357	306.208	105.121
Q9JKC0	Eotaxin-2	23.771	23.771	19.5726	38.4885	40.1953	16.1176	249.686	263.799	227.978
Q99JW5	EpCAM	0	0	0	0	0	0	0	0	0
Q64695	EPCR	891.906	891.906	272.478	1683.26	1984.98	640.339	2395.73	2464.36	862.438
Q60750	EphA1	0	0	0	0	0	0	0	0.85294	1.70588
P29319	EphA3	208.991	208.991	56.3263	0	14.0403	28.0805	246.319	217.632	167.521
Q03137	EphA4	0	0	0	0	0	0	0	0	0
Q60629	EphA5	0	0	0	0	0	0	0	0	0
#N/A	EphA6	0	0	0	149.583	166.906	133.131	0.630193	61.5011	122.163
Q61772	EphA7	196.377	196.377	277.719	98.8324	185.614	256.942	0	126.695	253.389
O09127	EphA8	80.9864	80.9864	31.9605	0	0	0	0	0	0
P54763	EphB2	64.1945	64.1945	3.52618	43.3817	42.9596	2.87738	48.9449	45.6644	11.0965
P54754	EphB3	0	0	0	411.686	1367.56	2199.09	587.355	905.149	1083.26
P54761	EphB4	428.529	428.529	44.8265	377.081	375.341	71.9271	448.27	445.228	95.1554
O08644	EphB6	555.894	555.894	136.158	675.328	665.178	128.918	713.229	919.524	453.563
P52801	Ephrin-A2	241.673	241.673	42.5412	224.287	222.023	65.2983	291.37	269.155	62.6933
O08542	Ephrin-A4	151.514	151.514	214.273	0	196.784	393.567	258.687	1014.93	1702.5
P52795	Ephrin-B1	0	0	0	3.78104	4.51867	5.35495	1.39971	2.14889	2.76653
P52800	Ephrin-B2	0	0	0	0	0	0	0	0	0
Q924X1	Epigen	24.0195	24.0195	33.9687	16.8876	26.8728	31.51	18.2588	26.7196	18.4734
Q00262	Epimorphin	0	0	0	0	11.9046	23.8093	0	0	0
Q61521	Epiregulin	189.739	189.739	24.1831	9.0259	36.7551	62.0618	5.44771	58.8335	110.523
#N/A	ERBB2	0	0	0	0	0	0	0	0	0
P07321	Erythropoietin	0	0	0	0	0	0	0	0	0
P14753	Erythropoietin R	0	0	0	0	0	0	0	0	0
Q00690	E-selectin	5955.95	5955.95	334.464	4881.95	4890.4	346.554	5014.32	5302.86	986.367
P04117	FABP4	4073.43	4073.43	685.664	4728.38	4648.7	714.907	4127.96	4142.69	333.28
Q91VU0	FAM3C	165.378	165.378	233.879	0	0	0	0	0	0
P25446	Fas	952.119	952.119	343.787	1698.48	1467.48	663.239	1179.84	1275.14	490.317
P41047	Fas L	84.5746	84.5746	27.071	94.02	102.506	34.6424	120.807	141.463	101.071
#N/A	FCER2	208.295	208.295	129.802	9.2381	27.5229	43.607	233.425	307.656	256.158
P08101	Fcg RIIB	0	0	0	211.984	222.146	192.508	22.1321	47.8865	69.4712
Q8R4Y0	FCRL1	0	0	0	0	0	0	0	179.658	359.317
Q68SN8	FCRL5	34.3937	34.3937	48.64	260.013	261.996	45.9924	347.85	448.853	243.558
Q61559	FCRN	0	0	0	0	0	0	0	0	0
Q920E5	FDPS	0	0	0	0	0	0	0	0	0
P29699	Fetuin A	45264.7	45264.7	16459.2	54953.6	54776.2	11921.8	47645.3	61350.3	33797.4
Q61851	FGF R3	0	0	0	0	0	0	0	0	0
Q03142	FGF R4	778.296	778.296	414.246	446.486	525.727	256.304	1143.46	1203.3	1120.14
Q91V87	FGF R5	0	0	0	0	0	0	0	0	0
O35565	FGF-10	0	0	0	0	0	0	0	109.405	218.809
Q9JJN1	FGF-21	0	0	0	55.8155	87.8076	90.4254	0	5.50156	11.0031
Q9EPC2	FGF-23	0	0	0	82.4048	108.164	131.791	19.3795	44.8688	66.4593
P11403	FGF-4	0	0	0	7.98098	16.8264	24.2104	0	7.64628	15.2926
P21658	FGF-6	0	0	0	0	0	0	0	0	0
P37237	FGF-8	0	0	0	0	21.1756	42.3512	0	3.25933	6.51866
Q9EQC7	FLRG	0	0	0	0	2.69041	5.38083	0	22.7368	45.4736
Q00342	Flt-3	0	0	0	0	0	0	0	0	0
P49772	Flt-3L	1964.59	1964.59	1060.32	3845.37	3731.5	1153.65	4473.11	5653.22	3233.01
P47931	Follistatin	0.717485	0.717485	1.01468	646.597	919.615	904.428	319.827	388.257	242.268
P35846	FOLR1	0	0	0	0	5.50244	11.0049	0	5.71954	11.4391
O35188	Fractalkine	0	0	0	0	0	0	0	9.00511	18.0102
Q8BKG4	Frizzled-1	0	0	0	0	311.564	623.129	0	0	0
Q9JIP6	Frizzled-2	131.435	131.435	5.29727	69.0488	58.8748	42.1101	143.436	177.449	143.384
Q61088	Frizzled-4	0	0	0	0	35.2934	70.5868	0	0	0
Q9R216	Frizzled-9	124.512	124.512	88.1468	542.531	517.713	154.787	433.996	432.454	193.684
Q62356	FSTL1	18.6309	18.6309	26.3481	1287.12	1242.18	1036.34	1652.95	2344.88	2217.87
P16045	Galectin-1	832.228	832.228	11.3499	1658.43	1803.33	434.564	1068.46	1481.11	917.649
Q9CQW5	Galectin-2	2862.39	2862.39	500.58	1547.75	1566.87	605.797	3090.45	3313.85	1751.94
P16110	Galectin-3	1145.35	1145.35	173.251	1905.89	1909.95	178.619	1393.43	1479.44	421.652
Q8K419	Galectin-4	584.715	584.715	59.1446	449.417	429.309	116.542	771.008	929.774	597.413
O54974	Galectin-7	393.328	393.328	133.307	53.7315	195.478	320.558	0	65.4081	130.816
O08573	Galectin-9	9.05902	9.05902	1.7164	33.7669	37.1127	29.376	100.703	122.994	65.9308
P16858	GAPDH	0	0	0	0	0	0	0	0	0
Q01721	Gas 1	93.9276	93.9276	39.6355	186.829	181.131	52.7149	137.959	180.904	92.8595
Q61592	Gas 6	2022.04	2022.04	278.081	1235.8	1494.73	557.213	1741.21	1862.78	591.952
P09920	G-CSF	292.994	292.994	103.222	433.09	568.689	367.704	650.871	1109.51	990.608
P40223	G-CSF R	0	0	0	0	0	0	0	0	0
Q9Z1W4	GDF-11	0	0	0	0	0	0	0	0	0
Q07104	GDF-3	43.8552	43.8552	62.0207	117.728	203.314	273.22	171.678	159.485	139.787
P43027	GDF-5	0	0	0	0	96.5467	193.093	0	121.552	243.104
P43029	GDF-7	0	0	0	64.0307	83.0098	66.7228	87.6852	98.174	34.0033
#N/A	GDF-8 Propeptide	521.582	521.582	347.375	450.991	448.633	310.243	414.36	418.458	47.6108
Q9Z0L4	GDF-9	0	0	0	0	0	0	0	0	0
O08842	GFR alpha -2	206.288	206.288	58.8784	193.139	186.393	21.4435	276.646	275.657	20.4305	0.009	https://pubmed.ncbi.nlm.nih.gov/33020210/
O35118	GFR alpha-3	0	0	0	0	10.8406	21.6812	0	0.238823	0.477646
P16882	GHR	10401.2	10401.2	4040.75	5683.25	6071.43	1306.14	10261.9	10139.8	2045.59
O35714	GITR	0	0	0	0	0	0	0	0	0
Q7TS55	GITR L	0	0	0	0.620503	0.628066	0.725333	0	0	0
Q8CAL5	Glypican 5	0	0	0	0	0	0	0	0	0
P26955	GM-CSF	7.27466	7.27466	10.2879	0	0	0	0	10.6366	21.2732
Q00560	gp130	580.307	580.307	249.418	1566.38	1568.46	1065	2215.05	3107.15	2043.34
#N/A	GPV	0	0	0	0	0	0	0	25.3711	50.7422
P0C191	GPVI	0	0	0	12.7055	24.4558	34.1414	20.5313	69.8227	113.851
P04187	Granzyme B	959.844	959.844	45.4946	1109.47	1223.1	380.842	1888.18	2669.3	2566.71
O70326	Gremlin	108.997	108.997	54.3527	65.6584	96.5257	114.821	10.434	45.4777	77.6689
Q3TDZ7	H60	0	0	0	0	0	0	0	0	0
Q9R097	HAI-1	0	0	0	0	0	0	0	31.4916	62.9832
Q9WU03	HAI-2	0	0	0	0	0	0	2456.02	2949.58	3323.07
Q8VH37	HDAC8	0	0	0	0	0	0	0	9.6298	19.2596
Q08048	HGF	0	0	0	0	147.015	294.03	0	0	0
P16056	HGF R	0	0	0	0	0	0	0	0	0
O35126	HIN-1	0	0	0	0	0	0	0	0	0
#N/A	HN1	0	0	0	0	1.60861	3.21721	0	0	0
Q8VCC1	HPGD	0	0	0	358.574	276.05	184.523	322.451	302.431	126.885
Q9QYK4	HS6ST3	0	0	0	0	0	0	0	183.148	366.297
P13597	ICAM-1	0	0	0	692.376	659.662	104.269	776.509	803.32	276.824
Q60625	ICAM-5	0	0	0	0	0	0	0	0	0
Q9WVS0	ICOS	0	0	0	0	0	0	0	0	0
Q08890	IDS	1103.37	1103.37	378.727	1467.82	1642.18	706.844	1583.72	1949.01	883.044
P01573	IFNA2	0	0	0	3.03953	6.02009	8.48598	0	6.55501	13.11
P33896	IFNAR1	0	0	0	0	0	0	0	0	0
P01575	IFN-beta	0	0	0	0	25.8961	51.7922	0	0	0
P01580	IFNg	70.8377	70.8377	10.4808	50.9692	85.0303	85.6349	108.21	325.544	461.257
P15261	IFNg R1	1.72845	1.72845	0.0379844	0	11.1011	22.2022	0	0.245013	0.490025
Q63953	IFN-gamma R2	0	0	0	114.547	130.34	79.8622	120.116	119.449	55.7905
P05017	IGF-1	413.261	413.261	118.692	0	0.987094	1.97419	11.9888	18.9864	19.9637
P18406	IGFBP-1	2107.39	2107.39	745.417	4416.59	4499.9	1185.46	4122.98	3908.08	1148.22
P47877	IGFBP-2	1154.3	1154.3	404.939	2735.11	2759.67	765.914	2022.53	2305.77	805.588
P47878	IGFBP-3	2826.27	2826.27	155.538	1753.8	1763.55	332.331	2660.1	2708.73	295.688
Q07079	IGFBP-5	1810.54	1810.54	295.549	1521.87	1563.08	339.28	2643.49	2538.9	316.333	0.007	https://pubmed.ncbi.nlm.nih.gov/16526944/, https://pubmed.ncbi.nlm.nih.gov/29255001/
P47880	IGFBP-6	30346.9	30346.9	4544.76	27809.2	28866.2	3005.68	37067.5	38732.4	9428.44
Q64299	IGFBP-9	140.077	140.077	10.7015	391.579	512.339	588.9	233.498	352.374	414.945
Q80W15	IGFBP-L1	4.82345	4.82345	5.53836	0	5.84318	11.6864	0	2.88439	5.76879
P09535	IGF-II	0	0	0	0	0.979844	1.95969	0	0	0
Q8R5M8	IGSF4A	0	0	0	639.33	1008.03	1310.47	0	411.142	822.284
Q8R366	IGSF8	0	0	0	9.2952	41.2377	64.3701	258.171	257.615	238.731
P14719	IL-1 R4	0	0	0	0	0	0	0	0	0
Q9ERS7	IL-1 R6	929.644	929.644	511.228	1045.26	1014.09	595.971	1800.01	1731.1	435.552
Q9Z2B1	IL-1 R7	0	0	0	0	0	0	0	0	0
P13504	IL-1 RI	0	0	0	0	0	0	0	0	0
P27931	IL-1 RII	0	0	0	0	863.403	1726.81	0	0	0
P18893	IL-10	0	0	0	0	0	0	10.279	27.924	43.2425
Q61727	IL-10 R alpha	0	0	0	0	0	0	136.693	134.958	135.934
Q61190	IL-10 R beta	0	0	0	0	162.217	324.434	0	14.3183	28.6365
Q64385	IL-11 R alpha	0	0	0	0	92.4312	184.862	0	0	0
Q60837	IL-12 R beta 1	112.963	112.963	112.66	0	62.8322	125.664	109.765	133.962	134.497
P43431	IL-12p40	7.35904	7.35904	3.40344	7.24007	10.2065	10.3332	12.0778	14.1306	6.83258
P43431	IL-12p70	0	0	0	0	0	0	0	0	0
P97378	IL12RB2	0	0	0	0	0	0	0	0	0
P20109	IL-13	0	0	0	0	15.5905	31.1811	17.3347	43.677	65.7124
P48346	IL-15	458.989	458.989	649.108	467.512	484.076	220.063	756.621	695.546	564.934
Q60819	IL-15 R alpha	0	0	0	1097.79	1098.53	197.165	1274.67	1216.52	180.548
O54824	IL-16	6.06037	6.06037	3.41944	6.80769	7.95959	5.07618	27.8552	32.5483	15.6685	0.035	https://pubmed.ncbi.nlm.nih.gov/10857846/
Q62386	IL-17	12.2015	12.2015	17.2555	1.35111	8.42614	15.1046	8.41819	9.66987	4.32458
Q60943	IL-17 RA	0	0	0	2.79464	20.984	38.3325	5.5698	5.78113	6.68439
Q8K4C2	IL-17 RC	0	0	0	0	40.9149	81.8297	0	23.1598	46.3195
Q8JZL1	IL-17 RD	0	0	0	0	34.2579	68.5158	0	0	0
Q9QXT6	IL-17B	719.576	719.576	332.35	178.112	381.451	551.601	192.117	242.937	253.474
Q9JIP3	IL-17B R	1347.61	1347.61	301.318	4598.96	4395.13	2386.21	224.15	943.18	1601.5	0.042	https://pubmed.ncbi.nlm.nih.gov/19575028/
Q8K4C5	IL-17C	0	0	0	0	0	0	0	135.886	271.772
Q8VHH8	IL-17E	0	0	0	0	0	0	0	0	0
Q7TNI7	IL-17F	0	0	0	0	47.374	94.7481	0	11.5794	23.1588
Q9Z0M9	IL-18 BPc	5.99624	5.99624	5.42261	530.921	525.06	150.39	501.264	527.1	306.717
P01582	IL-1a	0	0	0	0	0	0	0	0	0
P10749	IL-1b	1.61769	1.61769	2.28776	0	37.707	75.414	53.7461	48.7094	40.5644
Q9JLA2	IL-1F6	0	0	0	0	0	0	0	0	0
Q9D6Z6	IL-1F8	0	0	0	0	0	0	0	0	0
P25085	IL-1ra	59.1487	59.1487	28.5959	237.342	267.143	86.3619	251.979	476.095	512.493
P04351	IL-2	37.38	37.38	42.9987	0.739053	47.5832	94.1836	17.4209	15.7659	11.9228
P01590	IL-2 Ra	5.1369	5.1369	7.26467	329.74	329.724	76.5856	335.029	442.127	283.855
P34902	IL-2 Rg	0	0	0	181.394	320.004	433.325	0	110.38	220.76
Q9JKV9	IL-20	62.5563	62.5563	88.4679	18.3557	59.5961	95.6906	60.5671	74.2727	78.4045
E9Q9A6	IL-20 R beta	0	0	0	546.868	778.381	875.386	329.762	466.057	519.362
Q9ES17	IL-21	0	0	0	0	707.241	1414.48	207.56	160.136	107.355
Q9JHX3	IL-21 R	0	0	0	0	0	0	0	0	0
Q9JJY9	IL-22	224.488	224.488	206.71	113.084	136.533	63.3634	44.9754	80.3138	82.6696
Q80XZ4	IL-22 R alpha 1	0	0	0	0	0	0	0	0	0
P43432	IL-23	0	0	0	0	0	0	0	0.858103	1.71621
Q8K4B4	IL-23 R	0	0	0	0	0	0	0	0	0
#N/A	IL-27 Ra	31.3266	31.3266	44.3025	281.119	250.832	183.512	234.417	365.568	434.037
Q8CGK6	IL-28	0	0	0	0	0	0	0	0	0
Q4VK74	IL-28A	0	0	0	0	0	0	0	0	0
P01586	IL-3	11.7526	11.7526	2.20776	7.1734	7.13803	4.50387	17.176	20.1838	12.8871
P26952	IL-3 R alpha	0	0	0	0	0	0	0	0	0
P26954	IL-3 Rb	0	0	0	0	0	0	0	0	0
Q8K3I6	IL-30	0	0	0	0	0	0	0	0	0
Q6EAL8	IL-31	0	0	0	0	0	0	0	10.9474	21.8948
Q8BVZ5	IL-33	15.8286	15.8286	22.385	176.944	183.425	135.252	131.586	133.45	42.5901
Q8R1R4	IL-34	0	0	0	0	0	0	0	2.12459	4.24918
#N/A	IL36G	0	0	0	0	0	0	0	0	0
P07750	IL-4	0.093851	0.093851	0.132725	0	0.00930617	0.0186123	0.137518	0.188275	0.216416
P16382	IL-4 R alpha	0	0	0	157.779	195.502	234	150.614	239.957	313.143
P04401	IL-5	66.0492	66.0492	37.9079	57.8929	63.4761	54.7721	82.1219	94.0797	27.8193
P21183	IL-5 R alpha	0	0	0	177.464	197.751	230.734	13.7808	254.969	491.736
P08505	IL-6	23.0071	23.0071	0.581004	47.6833	82.354	83.5701	86.1923	125.814	93.8114
P10168	IL-7	8.5705	8.5705	8.29944	23.0678	21.983	5.89868	28.4584	27.5549	13.0036
P16872	IL-7 Ra	8132.24	8132.24	2827.95	17304.8	16427.2	6826.5	10346.9	13504.6	8677.23
P15247	IL-9	0	0	0	0	0	0	0	0	0
P17515	IP-10	381.941	381.941	540.147	0	0	0	0	0	0
Q9JHH5	I-TAC	0	0	0	0	0	0	0	9.72426	19.4485
O88792	JAM-A	222.798	222.798	16.2712	308.322	313.261	54.5608	319.733	371.894	174.343
Q9JI59	JAM-B	0	0	0	0	0	0	0	0	0
Q9D8B7	JAM-C	14.0909	14.0909	19.9275	116.279	197.007	238.4	164.704	165.655	80.3676
A3KBF5	JNK1	0	0	0	0	0	0	0	0	0
Q91VE3	Kallikrein 7	498.077	498.077	80.3297	580.523	598.672	218.806	442.729	473.705	490.424
P12850	KC	33.4796	33.4796	23.5779	28.1356	30.2755	15.7084	49.1734	105.898	136.628
Q7TSU7	Kirrel2	0	0	0	0	0	0	0	26.3501	52.7001
Q99N32	Klotho beta	0	0	0	107.415	1182.09	2223.26	0	0	0
P27811	Klrb1a	0	0	0	0	12.9619	25.9239	13.5671	14.0688	16.2659
Q9Z202	KLRC1	0	0	0	0	0	0	0	0	0
Q99N43	Kremen-1	0	0	0	0	0	0	0	0	0
Q8K1S7	Kremen-2	0	0	0	405.722	376.42	281.467	28.0809	101.294	167.256
Q9CXF0	KYNU	0	0	0	0	0	0	0	0	0
Q61790	LAG-3	0	0	0	0	0	0	0	0	0
Q8BG84	LAIR1	0	0	0	16.9511	14.7328	12.2419	15.9534	20.2484	21.1418
P97927	Laminin alpha 4	355.876	355.876	503.285	2061.49	3725.9	5088.92	0	465.569	931.138
P11438	LAMP1	636.414	636.414	141.939	1873.09	1791.75	867.847	848.175	831.144	356
P70202	Latexin	0	0	0	76.7519	170.752	249.875	43.72	156.571	255.94
Q8C351	Layilin	7.34514	7.34514	10.3876	35.7244	66.9705	90.7382	47.2192	44.9429	35.7707
P35951	LDL R	0	0	0	6551.26	6462.15	4588.89	1170.96	2892.42	4365.46
Q64280	Lefty-1	104.085	104.085	147.198	0	0	0	0	20.4928	40.9855
O89017	Legumain	7142.12	7142.12	2785.99	18773.9	19268.2	4315.33	19807.1	19186.7	1810.24
P41160	Leptin	26.0487	26.0487	6.59702	41.1615	38.232	20.2589	48.7972	60.5468	36.889
P48356	Leptin R	0	0	0	264.832	277.276	252.629	0	158.756	317.512
Q9EST5	LIF	0	0	0	3.75832	13.6056	22.4811	5.4745	4.74248	3.44666
Q9QYH9	LIGHT	0	0	0	0	0	0	0	0	0
D3Z7A9	LILRC1	0	0	0	0	0	0	22.0055	38.2995	51.6119
Q61716	Limitin	87.2833	87.2833	4.01512	98.4105	97.066	32.115	100.704	95.1276	33.8058
O35114	LIMPII	0	0	0	0	0	0	0	0	0
P11672	Lipocalin-2	5814.44	5814.44	1021.72	6074.6	6126.35	523.987	5803.29	6545.32	2601.73
P50228	LIX	310.246	310.246	91.1672	0	0	0	0	2.33828	4.67657
Q9EQ09	LOX-1	0	0	0	0	0	0	0	0	0
P70193	LRIG1	0	0	0	0	0	0	0	1.26	2.52
P55302	LRPAP	0	0	0	31.8977	72.5327	106.854	0	0	0
G3XA59	LRRC32	0	0	0	233.383	664.811	1041.94	0	67.8089	135.618
P18337	L-Selectin	8886.52	8886.52	793.979	21456.7	21215.6	5088.71	18840.2	19018.2	2660.31
P24527	LTA4H	0	0	0	660.502	689.799	797.946	0	117.318	234.637
Q9WVL7	Lungkine	0	0	0	0	0	0	0	0	0
P47993	Lymphotactin	0	0	0	0	0	0	0	0	0
P50284	Lymphotoxin beta R	0	0	0	0	0	0	0	0	0
Q61826	MadCAM-1	0	0	0	0	0	0	0	0	0
Q9CXI5	MANF	0	0	0	0	0	0	4968.98	5730.12	2717.91	0.006	https://pubmed.ncbi.nlm.nih.gov/28685189/
Q8BJR6	Marapsin	0	0	0	0	0	0	0	0	0
O08746	Matrilin-2	8034.55	8034.55	1464.7	11045.5	11152.5	2585.05	23821.9	23018.6	11289.6
O35701	Matrilin-3	565.95	565.95	218.561	1.42846	17.2038	32.5309	164.017	156.329	137.826
O89029	Matrilin-4	0	0	0	12.4938	12.9241	14.9401	8.97055	16.9665	22.4021
P41317	MBL-2	17600.3	17600.3	2410.53	16145.7	16638.7	1545.98	18016.8	17954.3	1460.21
#N/A	MCAM	6193.99	6193.99	8759.62	16820.4	19020.9	12810.8	27630.9	27209.9	9343
P10148	MCP-1	3.73637	3.73637	5.28402	8.80138	10.9306	6.9984	17.1894	119.935	208.105
Q62401	MCP-5	5.33871	5.33871	7.55008	59.2644	61.3735	21.927	142.87	157.839	114.742
P11034	Mcpt1	0	0	0	4.47665	4.57771	5.28846	0	0	0
P21845	Mcpt6	0	0	0	0	653.013	1306.03	0	0	0
Q02844	Mcpt7	0	0	0	0	0	0	0	0	0
P07141	MCSF	0	0	0	0	0	0	0	0	0
O88188	MD-1	0	0	0	0	0	0	0	0	0
O88430	MDC	0	0	0	0	0.188873	0.377746	1.23889	2.14747	2.88967
Q9R007	MDL-1	0	0	0	0	0	0	0	0	0
P28825	MEP1A	0	0	0	0	6.55597	13.1119	0	0	0
Q61847	MEP1B	0	0	0	36.6417	65.2873	83.6559	71.1132	67.6461	29.3821
D6C6N6	MEPE	0	0	0	0	0	0	0	0	0
Q7TS75	Mer	0	0	0	0	0	0	0	0	0
Q9ERE7	MESDC2	181.824	181.824	140.295	92.3589	137.669	109.288	115.101	107.151	26.0973
Q8C1Q4	Meteorin	0	0	0	0	0	0	0	0	0
Q8VE43	METRNL	0	0	0	0	0	0	0	0	0
P21956	MFG-E8	0	0	0	7.34008	38.749	68.064	0	48.7577	97.5154
Q9R0R1	MFI2	0	0	0	0	0	0	0	0	0
P49300	MGL1	701.113	701.113	459.673	845.143	816.462	224.569	976.447	923.011	140.633
Q8JZN1	MGL2	2821.44	2821.44	1641	1567.2	1565.06	113.088	2932.58	2944.42	700.517
P18340	MIG	55.8412	55.8412	43.7286	432.828	428.954	118.743	1523.97	1624.89	1188.32
Q62000	Mimecan	0	0	0	0	1.83928	3.67857	0	0	0
P10855	MIP-1a	20.9896	20.9896	10.4778	66.9704	62.4531	23.6361	62.2142	59.727	29.3558
P14097	MIP-1b	0	0	0	2.28438	2.48126	1.31448	1.44019	5.13447	7.79338
P51670	MIP-1g	1715.9	1715.9	381.787	1614.04	1536.83	219.449	1808.91	1823.44	226.649
P10889	MIP-2	0	0	0	0	0	0	0	4.97685	9.95371
O89093	MIP-3a	2.83783	2.83783	4.0133	10.0528	9.12316	5.53233	5.53448	22.2163	35.8652
O70460	MIP-3b	0	0	0	0	0	0	0	0	0
O55123	MMP-10	2.24499	2.24499	3.17489	0	0	0	0	28.7085	57.417
P33434	MMP-2	1882.17	1882.17	391.871	3269.27	3342.94	674.412	3114.83	4000.82	2261.72
P28862	MMP-3	9182.61	9182.61	675.345	3600.39	4294.91	3380.66	12114.3	11765.5	2868.54	0.029	https://www.ncbi.nlm.nih.gov/pubmed/29310800
Q10738	MMP-7	1427.77	1427.77	697.528	8496.38	8460.69	2894.12	6096.83	6195.05	2514.23
O70138	MMP-8	0	0	0	129.497	210.526	276.774	0	240.184	480.369
Q9CY02	MOG	0	0	0	0	1.62142	3.24283	0	0	0
Q62190	MSP R	140.723	140.723	20.3673	112.496	115.818	13.2865	117.923	121.211	13.4193
#N/A	NAALADL1	0	0	0	0	11.533	23.066	0	0	0
P13595	NCAM-1	6705.27	6705.27	4304.3	6868.41	8158.42	4655.86	5186.19	6991.56	4527.01
#N/A	NCSTN	0	0	0	0	367.355	734.71	0	0	0
P32507	Nectin-2	0	0	0	320.176	340.695	46.7643	476.35	535.832	289.982
Q8R007	Nectin-4	57.8565	57.8565	81.8215	0	0	0	0	0	0
Q80W68	Nephrin	0	0	0	0	0	0	0	77.1479	154.296
Q61391	Neprilysin	24.3547	24.3547	12.3693	322.457	361.852	142.246	231.522	232.418	143.238
Q3UQ22	Netrin-1	0	0	0	0	76.094	152.188	5.54405	16.4663	26.0698
Q9JI33	Netrin-4	0	0	0	0	0	0	0	0	0
Q8R4G0	Netrin-G1a	0	0	0	0	4.28324	8.56648	4.40621	4.79634	4.25903
Q8R4F1	Netrin-G2a	0	0	0	0	0	0	0	1.94446	3.88892
P55066	Neurocan	0	0	0	209.829	220.876	91.4218	199.497	202.251	108.858
Q71M36	Neuroglycan C	220.471	220.471	63.8998	349.967	339.447	48.9008	428.431	391.949	127.472
P97300	Neuroplastin	0	0	0	21.2809	20.1264	10.0795	6.07286	7.08762	8.35016
P97463	Neurturin	0	0	0	28.3758	27.2366	9.05759	25.5822	28.9468	7.74316
Q9Z0W1	NGF R	303.04	303.04	165.163	177.678	200.924	57.9963	292.564	308.004	117.293
Q99PI8	NgR	370.093	370.093	407.867	329.117	342.299	77.8758	565.61	547.341	107.189
O88322	Nidogen-2	649.952	649.952	441.869	707.737	681.452	206.951	977.946	1511.2	1163.25
Q8C567	NKp46	0	0	0	0	53.7951	107.59	0	0	0
P97466	Noggin	0	0	0	882.022	739.371	491.015	491.286	669.677	525.477
Q9EQS9	Nope	764.051	764.051	227.758	700.336	700.323	157.712	668.159	1341.51	1592.83
Q9ET39	NTB-A	0	0	0	3507.53	3551.35	535.437	3735.61	3807.17	1109.04
O88998	Olfactomedin-1	1508.08	1508.08	2122.35	8891.07	8749.43	1365.76	7677.28	8147.84	2342.14
P53347	Oncostatin M	0	0	0	1.3891	5.86345	9.95512	0	0	0
O08712	OPG	837.89	837.89	463.491	2538.93	2542.7	869.86	2571.74	3160.84	1305.37
P10923	OPN	10963.2	10963.2	1902.16	14841	15221.1	1939.21	16064.6	16209.7	1880.37
O70458	OSM R beta	0	0	0	0	0	0	0	0	0
Q99P91	Osteoactivin	98.4392	98.4392	139.214	0	0	0	0	114.149	228.299
O35103	Osteoadherin	0	0	0	0	245.246	490.492	0	0	0
P47741	OX40	0	0	0	30.4672	31.5086	10.085	42.3988	36.7116	13.906
P43488	OX40 Ligand	0	0	0	43.1856	57.7561	70.8083	86.0175	129.526	165.582
P22777	PAI-1	0	0	0	0	0	0	0	0	0
P10287	P-Cadherin	54.5599	54.5599	77.1593	862.726	796.169	192.016	1094.18	1122.47	253.366
#N/A	PCSK9	1143.61	1143.61	1039.92	2719.9	2614.31	946.965	3797.37	3972.2	2189.77
Q02242	PD-1	0	0	0	0	0	0	0	0	0
P26618	PDGF R alpha	3073.45	3073.45	501.456	2354.72	2340.36	93.8106	2436.03	2543.31	230.791
P05622	PDGF R beta	0	0	0	0	0	0	0	0	0
P20033	PDGF-AA	160.387	160.387	4.48962	0.687896	1.03258	1.3185	2.11988	5.82227	9.02192
Q9WUL5	PD-L2	0	0	0	0	223.545	447.089	0	0	0
P48759	Pentraxin 3	0	0	0	4700.17	5085.31	1066.12	2914.97	3834.18	1919.53
Q62009	Periostin	12013.4	12013.4	863.371	9776.27	10060.5	3854.12	20284	19862.4	5514.15	0.017	https://pubmed.ncbi.nlm.nih.gov/33010018/, https://pubmed.ncbi.nlm.nih.gov/28887577/
O70300	Persephin	23.7505	23.7505	16.6474	42.0699	55.0841	42.9665	46.7935	48.9646	7.50828
Q9Z126	PF4	237813	237813	65029.3	160328	168691	28976.4	210078	193253	73129.8
Q2YFS3	PILR-alpha	183.616	183.616	125.755	504.369	549.893	320.039	658.845	754.389	456.095
Q2YFS2	PILR-beta	0	0	0	0	0	0	0	1.53398	3.06796
P97484	PIR-B	433.9	433.9	613.627	0	116.82	233.64	180.315	199.121	231.967
P31482	PLA2G2A	0	0	0	0	0	0	0	0	0
P70206	Plexin A1	0	0	0	2851.45	2905.89	1220.25	2743.66	2741.9	319.508
B2RXS4	Plexin B2	1816.8	1816.8	2237.3	0	787.097	1574.19	5346.39	5039.62	2171.75	0.041	https://pubmed.ncbi.nlm.nih.gov/29100074/, https://www.nature.com/articles/s41593-020-0597-7
Q9QZC2	Plexin C1	0	0	0	146.829	194.766	164.015	125.717	114.97	52.7401
P49764	PlGF-2	0	0	0	5.29425	8.60795	11.3171	2.03458	5.93255	9.35118
Q9R0M4	Podocalyxin	0	0	0	467.708	429.321	324.688	276.393	270.251	92.9461
Q62011	Podoplanin	6.7284	6.7284	9.5154	25.8453	28.4471	9.04911	24.0982	24.3611	5.54735
P49443	PPM1A	0	0	0	0	0	0	0	0	0
Q9QUR6	PREP	0	0	0	0	0	0	0	0	0
P28798	Progranulin	6252.64	6252.64	595.314	32940.8	33241.5	2081.05	33076.4	30569.2	14733.1
P06879	Prolactin	3483.71	3483.71	3410.33	1566.68	1595.47	629.256	790.44	813.448	605.28
P41245	Pro-MMP-9	8750.7	8750.7	2156.9	827.857	855.624	418.762	2665.37	3819.75	3462.2
Q9ESD1	Prostasin	8389.41	8389.41	3449.77	4726.17	5788.51	4289.39	7559.15	7952.43	1295.89
O55134	Protocadherin-12	908.264	908.264	1284.48	4104.97	4881.52	2900.11	2516.19	3180.72	1750.37
Q80UR4	Prss34	0	0	0	234.919	183.962	123.599	262.101	230.134	117.176
Q01102	P-selectin	2308.17	2308.17	446.198	6764.87	7334.18	2226.51	7222.26	7798.88	1985.4
#N/A	PSMB6	0	0	0	0	0	0	0	0	0
Q64434	PTK6	0	0	0	43.6847	157.241	259.524	99.1543	105.831	122.688
#N/A	PVR	0	0	0	109.089	270.914	400.998	0	247.311	494.621
Q9WVS4	RAGE	0	0	0	0	48.6498	97.2995	0	0	0
O35305	RANK	0	0	0	6.24523	10.2773	13.5715	0	0	0
P30882	RANTES	0	0	0	6.83276	10.3539	13.2665	7.78781	16.3437	22.6071
Q00724	RBP4	0	0	0	0	0	0	0	0	0
Q08731	Reg2	0	0	0	936.426	1188.83	693.693	573.692	692.223	667.402
P47932	Relaxin-1	0	0	0	0	0	0	0	0	0
P06281	Renin 1	1662.89	1662.89	521.836	2956.07	2964.74	354.14	2976.62	3455.72	1910.23
Q99P87	Resistin	587.155	587.155	301.014	801.949	786.106	195.743	961.432	973.528	169.568
P35546	Ret	0	0	0	0	0	0	0	0	0
Q6PCX7	RGM-A	8136.31	8136.31	3378.99	11464.7	10991.3	2338.33	13797.4	13372	2084.43
Q7TQ33	RGM-B	27.7754	27.7754	10.4876	203.35	213.49	47.1218	289.361	350.255	254.273
Q7TQ32	RGM-C	306.29	306.29	27.5674	376.376	387.794	163.414	492.355	477.809	126.839
Q9Z2I4	ROBO3	0	0	0	0	0	0	0	0	0
Q9Z132	R-Spondin 1	0	0	0	0	3.57739	7.15478	0	1.18488	2.36976
Q8BJ73	R-Spondin 4	952.692	952.692	358.123	1529.99	1559.83	429.155	2385.27	2398.76	85.1437	0.017	https://pubmed.ncbi.nlm.nih.gov/29752411/
Q01887	Ryk	0	0	0	0	43.7176	87.4352	0	20.9738	41.9476
P56565	S100A1	0	0	0	0	0	0	0	0	0
P62818	S100A3	0	0	0	0	169.013	338.025	0	0	0
P14069	S100A6	0	0	0	0	0	0	0	0	0
P31725	S100A9	76.8097	76.8097	5.89048	10.5986	34.5688	55.4637	15.4949	17.3251	9.34454
P20826	SCF	0	0	0	14.1002	13.7984	11.8471	13.6967	13.4301	4.5937
#N/A	SDC4	0	0	0	0	3.6211	7.24221	0	0	0
P40224	SDF-1a	0	0	0	0	0	0	0	0	0
Q62170	SELPLG	0	0	0	103.214	134.882	139.002	125.061	161.12	93.0828
#N/A	SEMA3C	0	0	0	0	0	0	0	0	0
#N/A	SEMA3F	0	0	0	13.482	22.2787	29.4642	69.0453	449.368	809.298
#N/A	SEMA4C	0	0	0	0	0	0	0	0	0
#N/A	SEMA4F	0	0	0	0	0	0	0	0	0
#N/A	SEMA4G	0	0	0	0	0	0	0	0	0
#N/A	SEMA6A	0	0	0	0	0	0	0	0	0
#N/A	SEMA6C	0	0	0	0	0	0	0	40.6584	81.3168
Q06770	Serpin A6	13284.2	13284.2	1062.39	22531.8	23914.4	16046.5	20579.5	21457.1	6416.63
P97298	Serpin F1	0	0	0	0	0	0	0	0	0
Q8R121	SerpinA10	90.7856	90.7856	128.39	1163.73	1351.85	1139.1	560.288	624.197	313.734
P29621	Serpina3c	0	0	0	230.355	459.052	648.418	0	0	0
#N/A	SerpinB10	0	0	0	261.561	491.181	679.911	248.571	257.097	177.624
O08800	SerpinB8	201.343	201.343	284.743	31.6373	88.1714	137.436	606.201	700.964	821.637
P97299	sFRP-2	0	0	0	0	0	0	0	0	0
P97401	sFRP-3	0	0	0	0	0	0	0	0	0
Q62226	Shh-N	0	0	0	4.17728	129.607	253.674	29.4617	37.5296	45.2939
Q62230	Siglec-1	0	0	0	492.298	593.231	441.489	60.013	87.6079	110.744
P35329	Siglec-2	60.4337	60.4337	44.9238	424.767	428.763	161.095	356.552	512.486	338.314
Q63994	Siglec-3	0	0	0	0	0	0	0	0	0
Q91Y57	Siglec-E	0	0	0	0	0	0	0	13.6576	27.3152
Q920G3	Siglec-F	0	0	0	10496.7	11351.3	8031.97	32904.2	30792.6	5994.95	0.01	https://pubmed.ncbi.nlm.nih.gov/28824909/
Q8CJ91	SIGNR1	0	0	0	0	0	0	1.77694	18.5563	34.7837
P97797	SIRPA	17.4893	17.4893	24.7336	6.81948	19.2858	30.172	70.7381	78.8862	28.5501
#N/A	SIRPB1	0	0	0	39.6166	51.1472	38.0065	17.6504	24.5688	27.4596
Q9QUM4	SLAM	569.595	569.595	805.529	460.372	1371.68	2141.51	731.675	861.781	699.393
Q9R1B9	Slit2	0	0	0	0	0	0	0	0	0
Q8BLY1	SMOC-1	114.09	114.09	161.348	1590.24	1913.54	1078.34	2847.79	3962.08	3168.68
Q9EPR5	SorCS2	0	0	0	0	0	0	0	0	0
P50404	SP-D	0	0	0	427.528	416.609	78.6463	232.087	488.481	590.441
P30204	SR-AI	0	0	0	384.481	433.833	116.578	740.073	1110.53	810.351
P70277	ST6GALNAC2	0	0	0	554.018	803.4	1003.62	685.478	834.834	833.769
O88452	STC-2	0	0	0	0	113.094	226.189	395.038	973.379	1468.07
P18828	Syndecan-1	1071.44	1071.44	401.937	5972.51	6740.19	2314.7	6713.24	7176.07	2869.71
Q64519	Syndecan-3	0	0	0	9191.65	8877.92	4429.04	6823.84	9881.93	7357.71
Q9ET35	TACI	0	0	0	0	0	0	0	0	0
Q9WUZ6	TARC	16.2457	16.2457	8.07137	39.6372	54.6844	35.8504	50.669	60.5058	33.3874
P10146	TCA-3	0	0	0	0	0	0	0	0	0
Q80UF7	TCAM-1	0	0	0	0	0	0	0	0	0
Q9EQI5	TCK-1	32298.7	32298.7	6606.58	39639	47959.6	21951.8	31842.4	38115.9	16528
O35903	TECK	0	0	0	61.2419	254.42	431.069	240.324	258.28	299.673
Q8BKV0	Testican 3	0	0	0	0	0	0	0	0	0
O35536	TFPI-2	0	0	0	0	0	0	0	0	0
P04202	TGFb1	0	0	0	0	845.174	1690.35	0	0	0
Q64729	TGF-beta RI	0	0	0	0	0	0	0	0	0
Q62312	TGF-beta RII	0	0	0	852.851	850.154	211.393	1107.37	1175.6	823.524
P21981	TGM2	0	0	0	0	72.0083	144.017	0	59.7842	119.568
#N/A	THOP1	0	0	0	1397.2	1385.91	1357.37	1296.04	1501.55	1357.66
P40226	THPO	0	0	0	210.068	356.521	476.102	716.247	721.059	82.1024
P15306	Thrombomodulin	0	0	0	0	0	0	0	0	0
Q02858	Tie-2	2430.14	2430.14	89.5761	2958.64	2883.62	192.021	3805.24	3591.43	874.808
P86176	TIGIT	0	0	0	0	0	0	0	0	0
Q5QNS5	TIM-1	1096.46	1096.46	332.367	3118.97	3137.17	393.194	3687.27	3896.66	722.785
Q8VIM0	TIM-3	0	0	0	0	0	0	0	0	0
Q6U7R4	TIM-4	253.71	253.71	161.868	2414.86	2303.44	367.439	2317.06	2681.88	848.63
Q9JHB3	TIMP-4	0	0	0	0	0	0	0	0	0
P20352	Tissue Factor	2813.19	2813.19	3978.45	9128.17	8304.64	2130.2	11246.3	11377.5	2534.41
Q9EPQ1	TLR1	404.184	404.184	571.602	1855.58	1996.61	678.711	1485.05	1566.2	1468.67
Q9QUN7	TLR2	0	0	0	0	0	0	0	0	0
Q9EPW9	TLR6	0.33418	0.33418	0.472603	92.5637	84.566	28.4976	129.046	153.041	71.2401
P25118	TNF RI	515.127	515.127	110.882	477.702	491.524	80.8792	610.222	683.492	181.368
P25119	TNF RII	1579.69	1579.69	99.8093	3291.27	3232.98	316.47	3440.37	3657.4	518.961
P06804	TNFa	4.6616	4.6616	1.01659	1.68124	1.87367	1.74152	1.5965	8.13471	14.1608
P09225	TNFb	9066.87	9066.87	4525.76	13199.9	12467	4734.13	9595.9	8968.91	2579.26
P83626	TNFRH3	626.702	626.702	363.429	251.871	228.309	84.3067	746.759	898.462	427.81	0.044	https://pubmed.ncbi.nlm.nih.gov/23251410/
Q08351	Tpo R	0	0	0	0	0	0	0	0	0
P50592	TRAIL	0	0	0	0	11.6266	23.2532	0	0	0
Q9QZM4	TRAIL R2	0	0	0	0	0	0	0	0	0
O35235	TRANCE	109.634	109.634	155.047	37.6572	113.689	180.691	25.4869	38.7882	46.5059
#N/A	Transferrin	3987.47	3987.47	112.589	4376.92	4222.19	403.156	4558.4	4302.98	924.244
Q9JKE2	TREM-1	0	0	0	0	0	0	0	0	0
Q99NH8	TREM-2	0	0	0	0	0	0	0	0	0
Q8K558	TremL1	14401.6	14401.6	400.78	477.966	487.617	325.171	430.095	607.059	517.232
Q6VNS1	TrkC	65.4799	65.4799	27.8118	199.671	198.212	54.7421	201.614	240.025	107.662
Q8BGV3	TROP-2	0	0	0	0	0	0	0	0	0
Q9JLL3	TROY	0	0	0	30.6485	33.5639	39.0476	0	10.3268	20.6537
Q792Z0	Trypsin 3	38.4929	38.4929	26.4888	136.161	128.676	51.2803	56.8907	81.8963	76.8107
Q9ER10	Tryptase e	0	0	0	0	0	0	0	4.93699	9.87398
E9Q409	Tryptase-5	0	0	0	0	0	0	0	3.47485	6.9497
P62500	TSC22D1	0	0	0	0	0	0	0	0	0
Q9JIE6	TSLP	0	0	0	0	0	0	0	0	0
Q8CII9	TSLP R	0	0	0	0	0	0	0	0	0
#N/A	TSP-2	0	0	0	248.611	209.874	148.486	454.474	362.541	229.644
Q9Z1T2	TSP-4	6.03589	6.03589	8.53604	72.2051	116.065	126.012	0	136.582	273.163
O54907	TWEAK	0	0	0	128.561	219.81	277.646	23.3177	27.9417	33.1362
Q9CR75	TWEAK R	17360.8	17360.8	3808.17	29693.1	31748.2	5977.42	25545.2	37166.4	25985.1
Q9R0P9	UCHL1	0	0	0	0	0	0	0	0	0
P35456	uPAR	0	0	0	0	0	0	0	0	0
P29533	VCAM-1	6591.95	6591.95	1230.91	12578.9	11976.3	1560.27	13143.1	13267.4	1864.03
P55284	VE-Cadherin	0	0	0	0	0	0	0	0	0
Q00731	VEGF	6.60095	6.60095	9.33516	219.202	203.697	41.5161	157.444	201.37	112.663
P35969	VEGF R1	0	0	0	301.609	414.329	512.614	68.6571	81.7762	96.8268
P35918	VEGF R2	0	0	0	21.8427	63.6801	100.372	4.99242	31.5693	56.6779
P35917	VEGF R3	0	0	0	0	0	0	0	0	0
P49766	VEGF-B	0	0	0	0	177.867	355.734	0	0	0
P97946	VEGF-D	0	0	0	0	0.381999	0.763997	2.20504	2.50262	2.93035
P98156	VLDL R	0	0	0	0	0	0	0	0	0
Q9Z0K8	VNN1	1890.72	1890.72	1370.67	5601.78	5590.94	3142.26	5209.81	4897.97	2089.49
F6TUL9	VSIG4	67.0783	67.0783	15.786	436.851	399.936	136.093	590.573	663.428	532.102
O54775	WISP-1	4.95677	4.95677	7.00993	10.8428	11.4334	10.7145	41.0317	40.146	27.6796
O70283	Wnt-2b	0	0	0	0	0	0	0	78.2142	156.428
Q64527	Wnt-8a	514.481	514.481	495.078	1406.22	1486	909.45	1792.74	1749.29	321.131

## Sheet: E
Plasma	Human									Mouse									Reference
Conc.(pg/ml)	UI			CM			NCM			UI			CM			NCM			URLs
Biomarker	Median	Ave	STDVE	Median	Ave	STDVE	Median	Ave	STDVE	Median	Ave	STDVE	Median	Ave	STDVE	Median	Ave	STDVE
2B4	177.612	177.612	45.9852	260.822	234.322	155.297	239.243	239.243	5.58349	1188.23	1188.23	587.278	1444.74	1368.11	385.683	1522.34	1519.49	124.213
6Ckine	1096.53	1096.53	1550.73	837.806	1688	2393.05	853.128	853.128	1206.5	11.0893	37.9701	62.0417	0	5.51553	11.0311	0	0	0
Activin A	1397.32	1397.32	1478.02	988.935	1000.48	863.605	1467.77	1467.77	1641.8	0	1.12245	2.2449	0	22.5062	45.0125	0	0	0
ADAM9	446.91	446.91	498.545	478.339	432.403	152.964	163.633	163.633	44.1343	398.462	398.462	100.033	1254.43	1319.84	353.318	1334.15	1378.03	278.432
Adiponectin	5.73576e+06	5.73576e+06	2.16179e+06	5.83098e+06	5.73487e+06	1.23136e+06	5.83909e+06	5.83909e+06	945705	4043.65	4191.66	2737.66	6924.69	6865.21	495.993	6410.06	6528.72	299.766
AFP	1173.54	1173.54	945.566	344.668	480.594	597.688	1238.05	1238.05	30.9295	0	0	0	3497.74	2964.5	1616.33	2688.87	2435.6	1498.28
AMICA	4833.11	4833.11	5713.99	5019.81	5235.88	4524.57	3948.71	3948.71	5584.32	0	0	0	0	0.524674	0.908762	2.1741	2.89832	3.5495
ANG-2	1713.85	1713.85	374.362	5491.47	5170.9	1858.4	1982.97	1982.97	67.1077	0	0	0	16846.5	17242.4	5951.92	21393.8	25802.2	23593.9
Angiogenin	5215.9	5215.9	3810.75	5347.87	5351.42	2672.55	4960.24	4960.24	3560.23	0	0	0	0	0	0	0	0	0
ANGPTL3	3131.9	3131.9	2595.49	2656.69	2676.18	840.82	3029.34	3029.34	2729.66	11760.6	16801.9	13678.7	31737.2	33246.8	17909.7	45642	43757.2	23465.9
AR	148.755	148.755	48.7505	59.2411	64.4007	30.4892	133.246	133.246	107.427	0	2.04468	4.08936	1.28856	1.64557	1.75563	2.20786	2.96691	2.99325
Axl	2722.57	2722.57	217.49	4015.52	4301.29	2409.88	3821.78	3821.78	1829.41	167.814	229.725	176.582	800.538	844.43	147.751	1055.28	1217.26	492.755
B7-H4	202.423	202.423	131.331	211.973	215.836	107.426	157.853	157.853	223.238	323.064	323.064	456.881	1238.94	996.746	578.639	838.304	779.458	746.689
BAFF	0	0	0	0	17.9481	35.8963	0	0	0	343.696	343.696	78.4305	589.333	680.183	319.614	1010.35	1376.69	1321.38
BDNF	378.514	378.514	64.2114	172.39	163.913	73.9545	217.946	217.946	13.5564	0	0	0	2.4254	1.93005	1.30604	0	0.12134	0.242679
bFGF	24.5878	24.5878	7.60296	33.4677	34.4912	16.9435	34.2709	34.2709	21.4073	29.6788	41.593	37.8699	42.0125	42.2211	8.91173	42.0854	40.4295	16.7173
BLC	19.9877	19.9877	10.1417	35.7219	37.3703	32.4359	19.9283	19.9283	23.3217	174.15	511.041	784.478	755.413	892.391	328.174	403.295	437.893	124.536	https://pubmed.ncbi.nlm.nih.gov/16531331/, https://pubmed.ncbi.nlm.nih.gov/32213567/
BMP-5	3933.72	3933.72	4017.34	2905.62	4511.16	5422.38	6580.03	6580.03	5466.29	0	0	0	0	0	0	0	3.00792	6.01584
BMP-7	155.89	155.89	127.691	205.421	425.559	608.847	881.875	881.875	793.799	0	0	0	0	0	0	0	0	0
BMP-9	329.192	329.192	427.644	158.28	136.341	96.9996	78.0862	78.0862	110.431	0	0	0	0	6.55349	13.107	17.5766	19.3271	22.4994
BMPR-II	0	0	0	99.3881	149.441	190.938	0	0	0	0	0	0	0	0	0	0	0	0
BTC	14.6342	14.6342	20.6959	23.425	28.005	30.2735	20.2003	20.2003	25.7238	8.81174	18.2164	26.0444	90.9077	101.156	43.8075	138.734	124.101	33.8397
C5a	4306.85	4306.85	3644.04	3822.76	4094.09	2253.28	1831.26	1831.26	876.91	763.13	778.404	646.415	1534.82	1522.87	86.846	1728.23	1798.27	292.523
CA2	85987.1	85987.1	82657.6	27829.8	26631.5	7727.82	72102	72102	81361	56.5658	56.5658	49.0597	296.211	280.788	204.209	153.283	373.626	476.449
CA9	98.3864	98.3864	93.4739	0	10.2779	20.5558	0	0	0	0	0	0	0	0	0	0	10.9336	21.8671
Cathepsin L	132.405	132.405	38.3992	1654.08	1748.93	831.576	99.5698	99.5698	29.5217	19208.4	19208.4	1534.48	25753.3	25308.3	3320.7	18865.7	19951.7	2749.87
CCL28	697.908	697.908	435.214	1354.72	1746.88	1441.26	734.22	734.22	382.899	16.4817	20.9757	22.9642	40.6371	47.8211	51.1457	47.3486	47.0421	17.8635
CD200	7668.07	7668.07	10671.2	7625.29	8417.36	8822.24	6676.37	6676.37	9128.24	51.3165	51.3165	4.20019	31.1628	26.1654	14.2431	40.554	46.0472	21.2847
CD27	1380.47	1380.47	46.0815	1304.33	1313.29	453.353	904.306	904.306	571.244	0	0	0	0	52.9489	105.898	0	0.118851	0.237702
CD40	239.644	239.644	8.66616	428.264	542.953	527.949	288.613	288.613	254.132	9.26746	15.2266	20.0954	42.113	46.5931	14.5518	34.8804	44.17	24.3364
CD6	14716.4	14716.4	283.252	11616.7	10628.6	4858.08	16556.8	16556.8	19216.2	0	4.35333	8.70667	244.776	211.919	138.483	211.831	173.975	122.024
CES1	10251.4	10251.4	7472.81	6514.54	9395.34	9327.13	7938.59	7938.59	4480.32	628.887	628.887	889.381	30472.9	33750.3	13545.2	14080.4	14278.6	7791.97
CES2	14496.2	14496.2	20010.8	3596.2	3842.35	3457.15	3356.85	3356.85	3999.81	3084.11	3084.11	1488.76	3085.66	2955.47	1136.04	3385.73	3854.37	1343.51
Chemerin	16377.9	16377.9	6369.75	17244.2	17187.9	4524.08	14384.3	14384.3	8960.22	5937.94	6834.01	6379.18	1535.33	1499.58	260.732	1621.76	2019.02	1167.44
Clusterin	11215	11215	5703.63	9175.01	11608.1	10318.5	10254.9	10254.9	5216.99	89492.6	96163.4	109365	3846.31	3799.9	823.285	3735.38	4101.79	1284.52
CNTF	69041.1	69041.1	15194.5	61947.3	69996.7	41941.7	96771.5	96771.5	118340	0	0	0	0	0	0	0	0	0
CRP	533.044	533.044	87.3126	473.049	480.805	216.256	712.383	712.383	275.774	1279.85	1289.24	706.724	698.179	684.482	64.9974	663.377	663.784	67.7744
CTLA4	278.481	278.481	48.1959	57.0511	76.816	85.3136	152.061	152.061	215.047	0	0.0694281	0.138856	8.29077	9.04774	10.3675	3.60945	6.89636	9.60328
CXCL14	4283.47	4283.47	5814.1	4307.94	4358.56	4707.09	4137.69	4137.69	5576.32	0	0	0	0	0	0	0	0	0
CXCL16	3189.11	3189.11	583.048	4136.97	4085.64	250.641	3239.86	3239.86	463.243	10.6098	13.5175	15.4625	12.5986	23.2218	30.5217	38.7441	43.3809	39.5969
Cystatin C	38158.1	38158.1	6131.75	32338.8	32195.5	3266.28	39686.5	39686.5	2715.52	2202.06	2049.8	515.702	2507.31	2424.16	306.905	2034.8	2393.41	1004.2
DAN	714.845	714.845	417.368	518.015	543.02	235.408	636.029	636.029	426.134	0	0	0	0	0	0	0	0	0
Decorin	2111.94	2111.94	616.594	2011.32	1996.67	818.712	1812.43	1812.43	738.248	4073.19	4357.84	1499.83	8791.88	8530.18	1771.84	7298.82	7558.26	2635.8
Dkk-1	413.437	413.437	431.215	439.387	470.022	217.887	352.854	352.854	284.423	215.308	322.109	300.302	39.0838	42.8637	49.8782	0	35.0145	70.0291
DLL1	1112.6	1112.6	572.54	4742.61	4174.75	1963.69	1957.26	1957.26	1122.7	782.013	782.013	702.384	6891.02	6872.19	664.041	4476.48	5191.74	2518.17
DNAM-1	2657.89	2657.89	1562.55	2259.84	2551.94	2281.76	3095.89	3095.89	4378.25	91.61	91.61	129.556	36.9372	68.415	94.2502	122.299	131.73	152.887
E-Cadherin	1894.07	1894.07	1390.42	1550.25	1602.77	602.297	1567.44	1567.44	1442.36	37223.5	38580.6	38444.1	77020.7	75800.6	10817.1	73966.2	77789.7	11378.3
EGF	0.817416	0.817416	0.233174	0.496745	1.17038	1.41046	1.3454	1.3454	1.61005	10.9121	20.8203	28.9788	0	0	0	0.966285	2.04794	2.95161
EMMPRIN	1103.07	1103.07	402.903	1002.41	1004.25	299.362	1007.24	1007.24	568.654	0	0	0	0	0	0	0	0	0
Eotaxin	21.6469	21.6469	0.53792	13.3352	14.6104	2.86296	17.0531	17.0531	3.72421	265.356	261.048	126.603	180.712	179.229	66.5983	273.357	306.208	105.121
Eotaxin-2	90.7696	90.7696	26.821	84.2294	83.0126	64.7684	90.631	90.631	72.0063	59.8732	60.8566	46.1308	38.4885	40.1953	16.1176	249.686	263.799	227.978
EpCAM	65.0477	65.0477	3.21462	109.079	102.691	33.8112	35.3857	35.3857	23.325	0	0	0	0	0	0	0	0	0
Epimorphin	38.0935	38.0935	53.8723	0	0	0	30.2634	30.2634	42.799	0	0	0	0	11.9046	23.8093	0	0	0
ERBB2	13.061	13.061	18.4711	0	0	0	12.0634	12.0634	17.0603	0	0	0	0	0	0	0	0	0
Erythropoietin	19091.1	19091.1	13414.2	11603.7	11842.7	4962.46	40292.4	40292.4	45311.3	0	0	0	0	0	0	0	0	0
Fas L	183.869	183.869	4.39943	372.236	393.592	269.489	159.914	159.914	71.289	207.743	223.284	166.071	94.02	102.506	34.6424	120.807	141.463	101.071
Fcg RIIB	382.968	382.968	12.3766	915.176	843.086	311.788	461.658	461.658	244.991	183.404	384.756	552.719	211.984	222.146	192.508	22.1321	47.8865	69.4712
FCRL5	25743.8	25743.8	13064.7	23228.3	20952.6	9276.04	31411	31411	19054.5	34.3937	34.3937	48.64	260.013	261.996	45.9924	347.85	448.853	243.558
Fetuin A	289951	289951	56529.8	290842	294305	40236.3	324948	324948	20998	22011.6	26475.1	23789.3	54953.6	54776.2	11921.8	47645.3	61350.3	33797.4
FGF-4	2786.71	2786.71	3366.18	1407.69	2538.59	3332.98	2998.62	2998.62	3851.48	0	0	0	7.98098	16.8264	24.2104	0	7.64628	15.2926
FGF-6	117.276	117.276	153.897	64.5531	85.5257	104.527	130.209	130.209	184.144	0	0	0	0	0	0	0	0	0
FLRG	4745.1	4745.1	156.722	3922.67	4253.83	1057.5	4366.81	4366.81	1274.89	0	0	0	0	2.69041	5.38083	0	22.7368	45.4736
Follistatin	4959.63	4959.63	1279.58	3371.43	3874.32	1897.21	3913.48	3913.48	243.911	0.717485	0.717485	1.01468	646.597	919.615	904.428	319.827	388.257	242.268
FOLR1	140.08	140.08	198.103	33.5523	37.3958	43.6347	17.4493	17.4493	24.6771	0	0	0	0	5.50244	11.0049	0	5.71954	11.4391
Fractalkine	315.755	315.755	139.688	245.414	239.769	149.358	218.013	218.013	308.317	217.144	471.95	685.651	0	0	0	0	9.00511	18.0102
Galectin-1	4525.46	4525.46	1252.07	5821.75	5755.01	1576.91	5166.53	5166.53	2989.4	1455.49	1669.51	1030.31	1658.43	1803.33	434.564	1068.46	1481.11	917.649
Galectin-3	735.006	735.006	309.12	1704.1	1616.66	692.319	807.071	807.071	501.142	918.894	847.517	418.551	1905.89	1909.95	178.619	1393.43	1479.44	421.652
Galectin-7	430.16	430.16	210.715	1052.23	980.773	537.422	275.044	275.044	100.449	465.11	446.757	109.263	53.7315	195.478	320.558	0	65.4081	130.816
Gas 1	356.141	356.141	468.156	0	0	0	60.3872	60.3872	85.4004	236.516	230.27	159.594	186.829	181.131	52.7149	137.959	180.904	92.8595
G-CSF	11.6128	11.6128	1.16643	201.884	223.18	207.284	5.69509	5.69509	8.05407	292.994	3927.91	7461.48	433.09	568.689	367.704	650.871	1109.51	990.608
G-CSF R	39.0258	39.0258	55.1909	44.292	48.431	56.3303	53.516	53.516	75.683	0	0	0	0	0	0	0	0	0
GFR alpha -2	1239.46	1239.46	209.513	411.943	412.477	62.1635	1106.86	1106.86	952.912	206.288	206.288	58.8784	193.139	186.393	21.4435	276.646	275.657	20.4305
GITR L	787.387	787.387	866.552	276.577	547.533	635.001	201.944	201.944	156.256	0	0.161892	0.323784	0.620503	0.628066	0.725333	0	0	0
GM-CSF	34.6563	34.6563	48.1286	5.67268	10.6132	14.1259	38.6725	38.6725	52.6929	572.047	675.976	791.9	0	0	0	0	10.6366	21.2732
gp130	45727.1	45727.1	13166.5	49190.6	46980.7	14102.6	50016.1	50016.1	15174.9	525.111	552.709	147.599	1566.38	1568.46	1065	2215.05	3107.15	2043.34
Granzyme B	5085.99	5085.99	235.374	1432.92	1653.09	1019.14	3971.93	3971.93	4898.98	474.616	488.501	544.905	1109.47	1223.1	380.842	1888.18	2669.3	2566.71
Gremlin	6004.13	6004.13	6130.13	1858.2	3055.53	3229.84	3484.26	3484.26	2382.4	35.282	54.4986	70.3197	65.6584	96.5257	114.821	10.434	45.4777	77.6689
HAI-2	58.0111	58.0111	82.0401	49.2254	49.6233	57.3037	37.9585	37.9585	53.6814	0	0	0	0	0	0	2456.02	2949.58	3323.07
HGF	419.054	419.054	146.495	621.604	606.518	163.234	654.515	654.515	642.993	97.3665	145.271	185.089	0	147.015	294.03	0	0	0
HGF R	2203.86	2203.86	1341.08	2156.75	2202.49	1118.32	2179.88	2179.88	1083.22	0	0	0	0	0	0	0	0	0
ICAM-1	21515.9	21515.9	2362.19	18867.6	19144.2	3580.03	23056.5	23056.5	5606.58	0	54.8555	109.711	692.376	659.662	104.269	776.509	803.32	276.824
IFN-beta	6554.28	6554.28	3638.01	2358.63	2951.2	1653.51	7408.03	7408.03	8018.32	0	0	0	0	25.8961	51.7922	0	0	0
IFNg	6.40287	6.40287	9.05502	1.9226	2.27596	2.57096	7.84586	7.84586	10.9406	811.633	1179.03	1415.88	50.9692	85.0303	85.6349	108.21	325.544	461.257
IGF-1	134.499	134.499	68.2355	84.4908	120.764	136.24	162.39	162.39	165.847	63219.2	63944.4	73370.2	0	0.987094	1.97419	11.9888	18.9864	19.9637
IGFBP-1	4181.14	4181.14	2975.74	6145.7	6439.2	2148.75	4921.6	4921.6	2924.77	2107.39	2107.39	745.417	4416.59	4499.9	1185.46	4122.98	3908.08	1148.22
IGFBP-2	27014.5	27014.5	10001.7	25812.3	25908.1	8788.59	25146.7	25146.7	12500.7	2953.52	3081.39	2280.82	2735.11	2759.67	765.914	2022.53	2305.77	805.588
IGFBP-3	25004.6	25004.6	35361.9	18859.2	22885.2	27231	22994	22994	32518.4	21147.2	23919.7	24790.6	1753.8	1763.55	332.331	2660.1	2708.73	295.688
IGFBP-5	323.323	323.323	19.418	43.8633	59.7062	73.6372	183.469	183.469	259.464	2033.17	2030.63	348.451	1521.87	1563.08	339.28	2643.49	2538.9	316.333
IGFBP-6	49102.7	49102.7	19935.2	39584.1	41662.1	11093.5	44150.3	44150.3	3443.25	21232.9	22714.4	9197.85	27809.2	28866.2	3005.68	37067.5	38732.4	9428.44
IGFBP-9	7185.56	7185.56	2192.79	1624.59	1666.16	467.248	7345.48	7345.48	2405.71	313.505	520.602	558.295	391.579	512.339	588.9	233.498	352.374	414.945
IGF-II	13.8327	13.8327	19.5624	3628.18	3456.49	2703.78	1044.92	1044.92	1477.74	0	0	0	0	0.979844	1.95969	0	0	0
IL-1 R4	258.986	258.986	275.992	1596.64	2199.21	2578.72	308.838	308.838	282.511	0	9.11369	18.2274	0	0	0	0	0	0
IL-1 R6	7417.19	7417.19	10489.5	4354.47	5288.02	6293.5	8066.82	8066.82	11408.2	929.644	929.644	511.228	1045.26	1014.09	595.971	1800.01	1731.1	435.552
IL-1 RII	2490.21	2490.21	1237.74	3714.36	3794.62	1814.67	2761.21	2761.21	1770.71	0	0	0	0	863.403	1726.81	0	0	0
IL-10	11.4383	11.4383	15.9875	310.335	354.354	269.33	15.9126	15.9126	11.99	2602.63	3607.3	4476.81	0	0	0	10.279	27.924	43.2425
IL-10 R alpha	9477.41	9477.41	13403.1	0	0	0	0	0	0	0	0	0	0	0	0	136.693	134.958	135.934
IL-12 R beta 1	6.22659	6.22659	8.80573	0	0.760443	1.52089	6.37296	6.37296	9.01272	112.963	112.963	112.66	0	62.8322	125.664	109.765	133.962	134.497
IL-12p40	116.869	116.869	33.8579	36.8683	45.5484	23.7686	154.68	154.68	105.36	494.957	523.523	597.998	7.24007	10.2065	10.3332	12.0778	14.1306	6.83258
IL-12p70	0.606056	0.606056	0.857092	0.19326	0.293309	0.376032	0.51468	0.51468	0.692573	0	0	0	0	0	0	0	0	0
IL-13	1.47657	1.47657	2.08818	0.431036	0.738405	0.816708	0.871261	0.871261	1.23215	180.453	186.158	215.159	0	15.5905	31.1811	17.3347	43.677	65.7124
IL-15	10.6004	10.6004	1.1315	4.69677	6.38247	7.3228	1.87938	1.87938	2.65785	764.922	921.191	906.71	467.512	484.076	220.063	756.621	695.546	564.934
IL-15 R alpha	186.191	186.191	50.5343	115.962	128.793	84.748	178.3	178.3	252.155	0	0	0	1097.79	1098.53	197.165	1274.67	1216.52	180.548
IL-16	45.1238	45.1238	22.8013	155.891	158.499	92.7304	37.4355	37.4355	13.0446	6.06037	6.06037	3.41944	6.80769	7.95959	5.07618	27.8552	32.5483	15.6685
IL-17	28.5138	28.5138	40.3246	11.6192	17.8858	20.5326	28.3297	28.3297	39.0761	95.0903	102.384	106.871	1.35111	8.42614	15.1046	8.41819	9.66987	4.32458
IL-17 RC	8821.4	8821.4	2671.94	4901.31	5530.43	4154.45	9910.76	9910.76	9748.29	0	0	0	0	40.9149	81.8297	0	23.1598	46.3195
IL-17 RD	4197.25	4197.25	4130.79	2520.03	2557.12	260.159	2438.34	2438.34	1212.75	0	0	0	0	34.2579	68.5158	0	0	0
IL-17B	2444.74	2444.74	1316.73	2423.63	2507.78	1419.09	2579.66	2579.66	950.245	263.177	379.972	436.572	178.112	381.451	551.601	192.117	242.937	253.474
IL-17B R	0	0	0	174.905	243.171	302.11	0	0	0	998.54	990.6	484.926	4598.96	4395.13	2386.21	224.15	943.18	1601.5	https://pubmed.ncbi.nlm.nih.gov/19575028/
IL-17C	115.389	115.389	163.185	0.249172	152.304	304.275	191.19	191.19	148.669	0	0	0	0	0	0	0	135.886	271.772
IL-17E	1682.06	1682.06	1003.16	221.171	619.347	953.161	971.292	971.292	1373.61	0	0	0	0	0	0	0	0	0
IL-17F	110.959	110.959	91.7849	145.908	182.584	100.176	98.7917	98.7917	24.9607	0.333558	4.71145	8.98366	0	47.374	94.7481	0	11.5794	23.1588
IL-1a	163.674	163.674	231.47	56.0277	103.543	142.532	168.779	168.779	238.689	4.16055	4.78596	5.61993	0	0	0	0	0	0
IL-1b	60.3289	60.3289	78.9224	25.6429	35.5521	40.9004	44.8832	44.8832	56.1118	168.353	204.875	242.493	0	37.707	75.414	53.7461	48.7094	40.5644
IL-1ra	449.69	449.69	635.957	905.589	1026.45	748.374	433.82	433.82	613.514	39.2125	40.313	31.0175	237.342	267.143	86.3619	251.979	476.095	512.493
IL-2	253.553	253.553	358.577	57.7241	101.318	135.479	255.796	255.796	361.038	237.917	326.623	375.443	0.739053	47.5832	94.1836	17.4209	15.7659	11.9228
IL-2 Ra	464.007	464.007	79.1623	1261.11	1126.54	448.891	364.768	364.768	100.176	82.7982	81.2423	87.9945	329.74	329.724	76.5856	335.029	442.127	283.855
IL-20	0	0	0	7.63091	17.2647	25.3952	43.9229	43.9229	62.1164	33.7544	48.1553	54.9272	18.3557	59.5961	95.6906	60.5671	74.2727	78.4045
IL-20 R beta	5274.93	5274.93	506.39	1543.85	1563.54	572.236	3493.17	3493.17	3071.64	0	0	0	546.868	778.381	875.386	329.762	466.057	519.362
IL-21	4808.95	4808.95	2797.85	2864.31	3091.39	572.571	4587.92	4587.92	2354.26	209.943	229.056	266.326	0	707.241	1414.48	207.56	160.136	107.355
IL-22	1174.38	1174.38	1007.18	1082.5	1145.66	397.464	1061.48	1061.48	842.524	60.005	132.069	160.106	113.084	136.533	63.3634	44.9754	80.3138	82.6696
IL-23	1090.86	1090.86	1360.67	567.403	769.915	811.006	904.151	904.151	1091.47	0	13.14	26.28	0	0	0	0	0.858103	1.71621
IL-28A	56.9702	56.9702	58.3578	47.6165	88.5984	122.249	26.1213	26.1213	36.9411	0	0	0	0	0	0	0	0	0
IL-3	1195.15	1195.15	680.933	1203.8	1231.38	525.593	1401.92	1401.92	460.01	133.132	136.255	143.91	7.1734	7.13803	4.50387	17.176	20.1838	12.8871
IL-33	6.47655	6.47655	9.15923	0	12.0883	24.1766	0	0	0	42.833	83.7629	112.617	176.944	183.425	135.252	131.586	133.45	42.5901
IL-34	33.201	33.201	24.5118	0	5.45606	10.9121	15.6996	15.6996	10.4405	0	0	0	0	0	0	0	2.12459	4.24918
IL-4	30.447	30.447	43.0585	3.19177	8.61199	13.0762	0.675736	0.675736	0.955635	4.83579	5.86526	6.89258	0	0.00930617	0.0186123	0.137518	0.188275	0.216416
IL-5	188.212	188.212	266.172	34.0124	79.063	116.894	205.308	205.308	290.35	128.148	143.321	103.042	57.8929	63.4761	54.7721	82.1219	94.0797	27.8193
IL-5 R alpha	0	0	0	0	219.533	439.066	0	0	0	0	0	0	177.464	197.751	230.734	13.7808	254.969	491.736
IL-6	31.5203	31.5203	44.5764	1703.05	1438.87	945.25	27.203	27.203	38.4708	349.921	1073.99	1694.58	47.6833	82.354	83.5701	86.1923	125.814	93.8114
IL-7	17.3053	17.3053	22.5451	2.2013	6.26713	9.70487	18.926	18.926	26.7654	35.7806	39.7482	38.0271	23.0678	21.983	5.89868	28.4584	27.5549	13.0036
IL-9	3575.9	3575.9	5057.08	3249.46	3109.45	3000.06	3834.5	3834.5	5158	0	25.7083	51.4167	0	0	0	0	0	0
IP-10	198.086	198.086	10.0345	1269.79	1192.53	319.597	238.185	238.185	101.596	381.941	381.941	540.147	0	0	0	0	0	0
I-TAC	667.36	667.36	943.789	927.662	1308.55	1485.85	747.784	747.784	944.982	0	4.96279	9.92557	0	0	0	0	9.72426	19.4485
LAG-3	0	0	0	5875.24	6275.23	2477.23	650.096	650.096	919.375	0	0	0	0	0	0	0	0	0
Layilin	0	0	0	0	55.5684	111.137	0	0	0	7.34514	7.34514	10.3876	35.7244	66.9705	90.7382	47.2192	44.9429	35.7707
LDL R	683.005	683.005	938.983	667.171	748.06	753.54	939.667	939.667	1167.44	0	0	0	6551.26	6462.15	4588.89	1170.96	2892.42	4365.46
Legumain	5711.06	5711.06	1445.81	5530.17	5271.97	775.344	5325.43	5325.43	2358.4	7142.12	7142.12	2785.99	18773.9	19268.2	4315.33	19807.1	19186.7	1810.24
Leptin	86.1438	86.1438	36.941	41.7676	83.5598	93.2494	45.4909	45.4909	50.1137	27.8723	31.5428	12.282	41.1615	38.232	20.2589	48.7972	60.5468	36.889
Leptin R	1222.22	1222.22	1728.47	0	184.671	369.342	0	0	0	1621.59	1623.47	1874.62	264.832	277.276	252.629	0	158.756	317.512
LIF	121.797	121.797	172.247	198.748	668.916	1002.08	336.273	336.273	309.982	0	0	0	3.75832	13.6056	22.4811	5.4745	4.74248	3.44666
LIGHT	104.286	104.286	147.482	219.773	227.497	249.483	182.267	182.267	257.765	0	0	0	0	0	0	0	0	0
LOX-1	6.66562	6.66562	1.03275	55.21	62.7405	32.0769	7.99389	7.99389	8.25622	0	0	0	0	0	0	0	0	0
Lymphotactin	14.1912	14.1912	20.0694	8.27614	15.1162	20.7227	75.4641	75.4641	106.722	0	0	0	0	0	0	0	0	0
MCP-1	58.9177	58.9177	6.74769	1170.05	1178.91	1052.86	80.1175	80.1175	45.7013	268.591	328.041	387.643	8.80138	10.9306	6.9984	17.1894	119.935	208.105
MCSF	18.3608	18.3608	23.453	58.8147	57.6069	24.5861	4.73113	4.73113	5.77894	6.2193	8.09745	9.8403	0	0	0	0	0	0
MDC	950.677	950.677	788.594	415.72	554.461	502.862	1511.07	1511.07	1576.67	0.144001	0.55604	0.930042	0	0.188873	0.377746	1.23889	2.14747	2.88967	https://pubmed.ncbi.nlm.nih.gov/18723831/, https://pubmed.ncbi.nlm.nih.gov/30910796/
MEPE	26817.9	26817.9	2834.23	18644.6	18379	7407.93	24480	24480	21849.4	0	0	0	0	0	0	0	0	0
Mer	257.807	257.807	364.595	73.9506	103.549	128.969	226.012	226.012	319.629	0	0	0	0	0	0	0	0	0
MIG	136.174	136.174	8.92902	1282.95	1237.3	345.656	113.231	113.231	42.4451	82.1252	93.1913	66.1351	432.828	428.954	118.743	1523.97	1624.89	1188.32
MIP-1a	52.6673	52.6673	41.2529	275.436	334.58	166.091	80.8578	80.8578	94.5847	35.1807	36.3131	20.2993	66.9704	62.4531	23.6361	62.2142	59.727	29.3558
MIP-1b	21.1542	21.1542	7.5453	311.784	306.65	236.953	27.8933	27.8933	7.37342	0	0.758753	1.51751	2.28438	2.48126	1.31448	1.44019	5.13447	7.79338
MIP-3a	0.296099	0.296099	0.418748	421.396	404.494	293.436	6.23849	6.23849	8.82255	5.01524	10.9872	15.4785	10.0528	9.12316	5.53233	5.53448	22.2163	35.8652
MIP-3b	644.584	644.584	267.65	544.539	499.093	210.02	735.54	735.54	120.718	0	0	0	0	0	0	0	0	0
MMP-10	1349.8	1349.8	1403.48	1352.67	1410.93	884.043	1888.08	1888.08	786.481	24.4835	37.2107	46.3141	0	0	0	0	28.7085	57.417
MMP-2	1099.35	1099.35	534.887	336.286	362.068	155.247	920.686	920.686	589.702	1544.68	1653.25	351.362	3269.27	3342.94	674.412	3114.83	4000.82	2261.72
MMP-3	1355.04	1355.04	222.966	763.762	895.845	327.741	885.152	885.152	583.916	5937.45	5952.46	3767.94	3600.39	4294.91	3380.66	12114.3	11765.5	2868.54
MMP-7	321.77	321.77	455.052	0	233.416	466.831	209.543	209.543	296.339	1427.77	1427.77	697.528	8496.38	8460.69	2894.12	6096.83	6195.05	2514.23
MMP-8	1098.18	1098.18	463.475	6350.21	6580.66	835.639	1116.84	1116.84	443.025	0	0	0	129.497	210.526	276.774	0	240.184	480.369
MOG	94.5819	94.5819	133.759	6.28166	8.88231	11.1009	15.1779	15.1779	21.4648	0	0	0	0	1.62142	3.24283	0	0	0
NCAM-1	78232.9	78232.9	10561.5	79055.5	78885	5376.26	83637.1	83637.1	3126.91	6705.27	6705.27	4304.3	6868.41	8158.42	4655.86	5186.19	6991.56	4527.01
Nectin-4	1870.89	1870.89	1647.3	784.425	921.231	360.871	825.637	825.637	1167.63	57.8565	57.8565	81.8215	0	0	0	0	0	0
Neprilysin	566.754	566.754	418.776	768.64	651.032	430.529	248.282	248.282	351.123	88.0893	101.057	93.2586	322.457	361.852	142.246	231.522	232.418	143.238
Netrin-4	7471.86	7471.86	7967.64	5111.3	7799.78	7715.83	10614	10614	15010.5	0	0	0	0	0	0	0	0	0
NGF R	321.167	321.167	374.136	102.105	106.644	89.508	106.081	106.081	133.238	303.04	303.04	165.163	177.678	200.924	57.9963	292.564	308.004	117.293
OPG	262.62	262.62	36.2357	689.224	634.804	263.947	239.845	239.845	23.013	460.083	543.468	452.172	2538.93	2542.7	869.86	2571.74	3160.84	1305.37
OPN	224382	224382	258480	217132	229366	206756	211621	211621	235177	7424.46	7778.96	3872.36	14841	15221.1	1939.21	16064.6	16209.7	1880.37
Osteoactivin	2461.87	2461.87	1236.55	1830.77	1784.73	570.068	2666.73	2666.73	1154.44	305.973	306.03	265.319	0	0	0	0	114.149	228.299
Osteoadherin	8688.49	8688.49	4278.84	8835.35	8988.54	3823.25	8351.57	8351.57	3824.43	0	0	0	0	245.246	490.492	0	0	0
PAI-1	8328.81	8328.81	1935.85	17679.6	15618.9	5893.99	2819.7	2819.7	3987.66	0	0	0	0	0	0	0	0	0
P-Cadherin	12166.2	12166.2	3864.33	9241.56	10061.5	5992.12	17956.3	17956.3	15842.5	54.5599	59.6083	69.3217	862.726	796.169	192.016	1094.18	1122.47	253.366
PD-1	464.951	464.951	72.5589	794.175	713.416	245.752	620.521	620.521	5.42361	0	0	0	0	0	0	0	0	0
PDGF R alpha	28585.6	28585.6	39865.5	3306.83	6342.13	8580.41	16562.2	16562.2	23166.3	3073.45	3073.45	501.456	2354.72	2340.36	93.8106	2436.03	2543.31	230.791
PDGF-AA	1111.51	1111.51	26.9505	855.031	862.288	306.769	941.461	941.461	335.778	147.571	148.367	14.1776	0.687896	1.03258	1.3185	2.11988	5.82227	9.02192
PD-L2	8445.46	8445.46	11943.7	14042.7	16418	10584.4	9334.63	9334.63	13201.2	0	0	0	0	223.545	447.089	0	0	0
Periostin	20284.4	20284.4	1743.16	16874.4	16828.7	3207.46	17942.1	17942.1	1838.38	10971.3	10993.2	1360.28	9776.27	10060.5	3854.12	20284	19862.4	5514.15
Persephin	27021.1	27021.1	2963.33	15353.1	16092.7	8715.09	22032.2	22032.2	28921.7	10.0682	14.6302	14.4208	42.0699	55.0841	42.9665	46.7935	48.9646	7.50828
PF4	51337.2	51337.2	65667.7	45831.4	56800.3	54039.6	56387.9	56387.9	70844	141910	163110	94121.7	160328	168691	28976.4	210078	193253	73129.8
Podocalyxin	2054.51	2054.51	140.239	1090.68	1052.02	454.289	1826.91	1826.91	1363.27	0	0	0	467.708	429.321	324.688	276.393	270.251	92.9461
Prolactin	18264.7	18264.7	2534	15755.9	17622.1	5056.87	15932.3	15932.3	35.0697	3722.41	3612.94	2665.31	1566.68	1595.47	629.256	790.44	813.448	605.28
Prostasin	325.089	325.089	459.746	0	0	0	591.621	591.621	836.679	2975.03	4194.7	5237.15	4726.17	5788.51	4289.39	7559.15	7952.43	1295.89
RANK	0	0	0	16.7364	44.0976	67.7433	99.8696	99.8696	141.237	0	0	0	6.24523	10.2773	13.5715	0	0	0
RANTES	3197.96	3197.96	1083.93	3133.31	3126.67	726.64	3218.63	3218.63	999.266	6.56925	6.97155	8.07682	6.83276	10.3539	13.2665	7.78781	16.3437	22.6071
RBP4	8713.57	8713.57	937.935	9279.8	9577.95	841.819	9485.13	9485.13	245.743	0	0	0	0	0	0	0	0	0
Renin 1	2893.82	2893.82	21.4314	6869.57	6438.67	1566.14	2988.24	2988.24	935.193	2327.23	2214.3	714.025	2956.07	2964.74	354.14	2976.62	3455.72	1910.23
Resistin	822.113	822.113	222.625	3109.92	3229.04	1626.74	1010.11	1010.11	27.2136	1519.04	1445.49	1007.67	801.949	786.106	195.743	961.432	973.528	169.568
RGM-B	1576.4	1576.4	787.611	467.897	464.097	110.298	587.664	587.664	211.564	27.7754	27.7754	10.4876	203.35	213.49	47.1218	289.361	350.255	254.273
RGM-C	18148	18148	678.152	5509.8	6199.95	3949.01	13746.5	13746.5	16996.9	306.29	306.29	27.5674	376.376	387.794	163.414	492.355	477.809	126.839
ROBO3	65.9262	65.9262	93.2337	18.1739	24.7872	30.5914	0	0	0	0	0	0	0	0	0	0	0	0
S100A1	3283.96	3283.96	3756.38	68.2778	602.299	1115.42	1775.75	1775.75	216.8	0	0	0	0	0	0	0	0	0
SCF	280.284	280.284	65.5476	182.809	243.62	190.101	268.172	268.172	259.436	5.59911	8.95853	11.7091	14.1002	13.7984	11.8471	13.6967	13.4301	4.5937
SDF-1a	13.1174	13.1174	18.5507	13.1791	22.6359	26.4216	13.3956	13.3956	16.0957	0	0	0	0	0	0	0	0	0
SEMA6A	5597.89	5597.89	438.657	2437.98	2363.4	1433.56	3765.43	3765.43	3289.98	0	0	0	0	0	0	0	0	0
sFRP-3	2093.73	2093.73	2476.54	1362.27	1194.67	752.244	6175.79	6175.79	1269.06	44.6314	72.2723	94.8776	0	0	0	0	0	0
Shh-N	39.9127	39.9127	47.9458	93.1118	125.383	98.3724	106.765	106.765	79.4483	0	4.42215	8.84431	4.17728	129.607	253.674	29.4617	37.5296	45.2939
Siglec-E	834.044	834.044	912.61	629.501	660.153	302.511	1308.55	1308.55	691.677	0	0	0	0	0	0	0	13.6576	27.3152
SR-AI	4224.96	4224.96	1179.58	2388.97	2303.7	245.011	4113.06	4113.06	956.609	0	0	0	384.481	433.833	116.578	740.073	1110.53	810.351
Syndecan-1	3213.03	3213.03	3472.27	10087.6	10513.6	5934.76	4829.17	4829.17	6044.84	1071.44	1071.44	401.937	5972.51	6740.19	2314.7	6713.24	7176.07	2869.71
Syndecan-3	9038.18	9038.18	157.476	5230.41	5081.28	1976.47	7356.17	7356.17	9601.95	0	0	0	9191.65	8877.92	4429.04	6823.84	9881.93	7357.71
TACI	1033.57	1033.57	1461.68	2438.03	2652.07	3082.23	3709.69	3709.69	5246.3	0	0	0	0	0	0	0	0	0
TARC	63.9722	63.9722	73.8517	10.2164	16.0573	17.3946	57.524	57.524	58.0402	61.2533	61.074	52.1557	39.6372	54.6844	35.8504	50.669	60.5058	33.3874
TECK	824.281	824.281	1165.71	69.9351	337.041	582.73	767.69	767.69	916.835	6.47098	34.546	60.771	61.2419	254.42	431.069	240.324	258.28	299.673
TGFb1	37579	37579	23278	27881.8	26682.4	9255.92	29853.5	29853.5	7417.55	236.719	341.787	430.344	0	845.174	1690.35	0	0	0
Thrombomodulin	15567.8	15567.8	14829.3	14600.7	14987.2	11094.7	18123.5	18123.5	13872.9	0	0	0	0	0	0	0	0	0
Tie-2	1439.51	1439.51	694.073	1796.51	1630.93	666.198	1990.53	1990.53	1062.06	2430.14	2430.14	89.5761	2958.64	2883.62	192.021	3805.24	3591.43	874.808
TIMP-4	486.096	486.096	149.699	485.719	489.776	132.568	552.147	552.147	79.5972	0	0	0	0	0	0	0	0	0
TLR2	216.706	216.706	306.468	1953.89	2180.74	625.708	689.823	689.823	204.546	0	0	0	0	0	0	0	0	0
TNF RI	2868.47	2868.47	86.1738	9489.91	9977.55	1405.77	3519.45	3519.45	611.878	636.671	622.789	145.817	477.702	491.524	80.8792	610.222	683.492	181.368
TNF RII	7605.33	7605.33	1464.27	15101.8	15148.6	5887.28	8876.38	8876.38	9.64313	818.607	839.483	856.979	3291.27	3232.98	316.47	3440.37	3657.4	518.961
TNFa	152.997	152.997	208.311	32.9026	71.308	103.504	222.445	222.445	314.584	4.6616	4.6616	1.01659	1.68124	1.87367	1.74152	1.5965	8.13471	14.1608
TNFb	406.545	406.545	563.339	63.825	182.145	285.601	498.959	498.959	705.634	9066.87	9066.87	4525.76	13199.9	12467	4734.13	9595.9	8968.91	2579.26
TPO	952.224	952.224	107.667	2462.96	2714.16	2018.32	984.108	984.108	709.738	0	0	0	0	0	0	0	0	0
TRAIL R2	1095.94	1095.94	1023.11	1084.92	1633.05	1653.32	798.831	798.831	635.133	0	0	0	0	0	0	0	0	0
TRANCE	0	0	0	0	155.644	311.287	0	0	0	61.8424	85.7385	94.9077	37.6572	113.689	180.691	25.4869	38.7882	46.5059
Transferrin	2601.75	2601.75	1428.65	1959.55	2168.16	950.623	2940.37	2940.37	1610.85	3987.47	3987.47	112.589	4376.92	4222.19	403.156	4558.4	4302.98	924.244
TREM-1	589.45	589.45	53.3279	475.599	546.156	277.404	865.273	865.273	136.044	0	20.5837	41.1675	0	0	0	0	0	0
TSLP	88.6671	88.6671	63.3795	52.7022	70.5692	75.4394	45.6704	45.6704	43.8757	0	0	0	0	0	0	0	0	0
TWEAK	3753.89	3753.89	4696.84	42.7492	120.894	189.133	827.236	827.236	14.6893	13.0131	16.434	19.7815	128.561	219.81	277.646	23.3177	27.9417	33.1362
VE-Cadherin	5286.26	5286.26	860.188	3483.65	3355.08	733.62	9531.48	9531.48	2814.11	0	0	0	0	0	0	0	0	0
VEGF	296.637	296.637	158.916	187.13	183.515	51.8156	258.128	258.128	105.258	43.3138	43.2329	42.9639	219.202	203.697	41.5161	157.444	201.37	112.663
VEGF R1	1578.71	1578.71	728.23	3008.23	3198.95	1303.93	2165.27	2165.27	1371.83	19.7413	61.8921	99.2237	301.609	414.329	512.614	68.6571	81.7762	96.8268	https://pubmed.ncbi.nlm.nih.gov/10708747/
VEGF R2	10657.3	10657.3	1051.04	6909.38	6833.42	1423.18	9478.13	9478.13	211.233	4.05835	5.1977	6.28356	21.8427	63.6801	100.372	4.99242	31.5693	56.6779
VEGF R3	54347.6	54347.6	31777.5	42109.2	40411.9	29540	54430.2	54430.2	38245.5	0	0	0	0	0	0	0	0	0
VEGF-D	338.523	338.523	32.5863	174.558	168.721	100.924	595.938	595.938	690.239	0	1.01979	2.03959	0	0.381999	0.763997	2.20504	2.50262	2.93035	https://pubmed.ncbi.nlm.nih.gov/29300337/
WISP-1	0	0	0	20.3974	44.6302	64.975	1873.53	1873.53	2649.56	4.95677	4.95677	7.00993	10.8428	11.4334	10.7145	41.0317	40.146	27.6796	https://pubmed.ncbi.nlm.nih.gov/28406476/

## Sheet: F
Erythropoietin Signaling Pathway
		Human ID	Mouse ID	Human relative CM	Mouse relative CM
Symbol	Entrez Gene Name	GenPept/UniProt/Swiss-Prot Accession	GenPept/UniProt/Swiss-Prot Accession	Expr Other	Expr Other	Location	Type(s)
BIRC2	baculoviral IAP repeat containing 2	Q13490		-2.453		Cytoplasm	enzyme
CNTF	ciliary neurotrophic factor	P26441	P51642	-0.644	0	Extracellular Space	cytokine
CSF2	colony stimulating factor 2	P04141		-2.769		Extracellular Space	cytokine
CXCL8	C-X-C motif chemokine ligand 8	P10145		2.266		Extracellular Space	cytokine
EDA	ectodysplasin A	Q92838		-2.629		Plasma Membrane	cytokine
EPO	erythropoietin	P01588	P07321	-1.796	0	Extracellular Space	cytokine
EPOR	erythropoietin receptor	P19235	P14753	-15.492	0	Plasma Membrane	transmembrane receptor
FASLG	Fas ligand	P48023	P41047	1.219	-0.362	Extracellular Space	cytokine
HIF1A	hypoxia inducible factor 1 subunit alpha	Q16665		-0.657		Nucleus	transcription regulator
IFNG	interferon gamma	P01579	P01580	-2.029	-1.086	Extracellular Space	cytokine
IL11	interleukin 11	P20809		-15.96		Extracellular Space	cytokine
IL12B	interleukin 12B	P29460	P43432	-2.069	0	Extracellular Space	cytokine
IL13	interleukin 13	P35225	P20109	-1.015	-17.403	Extracellular Space	cytokine
IL15	interleukin 15	P40933	P48346	1.321	-0.695	Extracellular Space	cytokine
IL17A	interleukin 17A	Q16552	Q62386	-1.286	-2.639	Extracellular Space	cytokine
IL17B	interleukin 17B	Q9UHF5	Q9QXT6	-0.09	-0.109	Extracellular Space	cytokine
IL17C	interleukin 17C	Q9P0M4	Q8K4C5	-9.583	0	Extracellular Space	cytokine
IL17F	interleukin 17F	Q96PD4	Q7TNI7	0.563	0	Extracellular Space	cytokine
IL18	interleukin 18	Q14116		0.978		Extracellular Space	cytokine
IL1A	interleukin 1 alpha	P01583	P01582	-1.591	0	Extracellular Space	cytokine
IL1B	interleukin 1 beta	P01584	P10749	-0.808	-19.036	Extracellular Space	cytokine
IL1F10	interleukin 1 family member 10	Q8WWZ1		0.685		Extracellular Space	cytokine
IL2	interleukin 2	P60568	P04351	-2.148	-4.559	Extracellular Space	cytokine
IL21	interleukin 21	Q9HBE4	Q9ES17	-0.68	-20.985	Extracellular Space	cytokine
IL25	interleukin 25	Q9H293	Q8VHH8	-2.135	0	Extracellular Space	cytokine
IL3	interleukin 3	P08700		-0.22		Extracellular Space	cytokine
IL31	interleukin 31	Q6EBC2		-0.032		Extracellular Space	other
IL33	interleukin 33	O95760	Q8BVZ5	0	0.427	Extracellular Space	cytokine
IL36A	interleukin 36 alpha	Q9UHA7	Q9JLA2	-19.807	0	Extracellular Space	cytokine
IL36B	interleukin 36 beta	Q9NZH7	Q9D6Z6	-13.776	0	Extracellular Space	cytokine
IL36G	interleukin 36 gamma	Q9NZH8	Q8R460	1.279	0	Extracellular Space	cytokine
IL37	interleukin 37	Q9NZH6		-0.349		Extracellular Space	cytokine
IL4	interleukin 4	P05112	P07750	2.24	-10.426	Extracellular Space	cytokine
IL5	interleukin 5	P05113	P04401	-2.594	-0.504	Extracellular Space	cytokine
IL6	interleukin 6	P05231	P08505	5.968	-0.854	Extracellular Space	cytokine
LEP	leptin	P41159	P41160	-0.123	-0.246	Extracellular Space	growth factor
LIF	LIF interleukin 6 family cytokine	P15018		-0.759		Extracellular Space	cytokine
LTA	lymphotoxin alpha	P01374	P09225	-2.967	0.46	Extracellular Space	cytokine
OSM	oncostatin M	P13725	P53347	-2.339	13.762	Extracellular Space	cytokine
TGFB1	transforming growth factor beta 1	P01137.2	P04202	-0.273	0	Extracellular Space	growth factor
TGFB2	transforming growth factor beta 2	P61812		0.36		Extracellular Space	growth factor
TGFB3	transforming growth factor beta 3	P10600		-1.272		Extracellular Space	growth factor
TNF	tumor necrosis factor	P01375	P06804	-2.757	0.075	Extracellular Space	cytokine
TNFSF11	TNF superfamily member 11	O14788	O35235	0	0.563	Extracellular Space	cytokine
TNFSF12	TNF superfamily member 12	O43508	O54907	-4.274	2.463	Extracellular Space	cytokine
TNFSF13	TNF superfamily member 13	O75888		-1.169		Extracellular Space	cytokine
TNFSF13B	TNF superfamily member 13b	Q9Y275	Q9WU72	0.491	-0.778	Extracellular Space	cytokine
TNFSF14	TNF superfamily member 14	O43557	Q9QYH9	0.27	0	Extracellular Space	cytokine

## Sheet: G
HMGB1 Signaling Pathway
		Human ID	Mouse ID	Human relative CM	Mouse relative CM
Symbol	Entrez Gene Name	GenPept/UniProt/Swiss-Prot Accession	GenPept/UniProt/Swiss-Prot Accession	Expr Other	Expr Other	Location	Type(s)
CCL2	C-C motif chemokine ligand 2	P13500	Q62401	3.868	-1.269	Extracellular Space	cytokine
CNTF	ciliary neurotrophic factor	P26441	P51642	-0.644	0	Extracellular Space	cytokine
CSF2	colony stimulating factor 2	P04141		-2.769		Extracellular Space	cytokine
CXCL8	C-X-C motif chemokine ligand 8	P10145		2.266		Extracellular Space	cytokine
EDA	ectodysplasin A	Q92838		-2.629		Plasma Membrane	cytokine
FASLG	Fas ligand	P48023	P41047	1.219	-0.362	Extracellular Space	cytokine
ICAM1	intercellular adhesion molecule 1	P05362	P13597	-0.289	-0.165	Plasma Membrane	transmembrane receptor
IFNG	interferon gamma	P01579	P01580	-2.029	-1.086	Extracellular Space	cytokine
IL11	interleukin 11	P20809		-15.96		Extracellular Space	cytokine
IL12B	interleukin 12B	P29460	P43432	-2.069	0	Extracellular Space	cytokine
IL13	interleukin 13	P35225	P20109	-1.015	-17.403	Extracellular Space	cytokine
IL15	interleukin 15	P40933	P48346	1.321	-0.695	Extracellular Space	cytokine
IL17A	interleukin 17A	Q16552	Q62386	-1.286	-2.639	Extracellular Space	cytokine
IL17B	interleukin 17B	Q9UHF5	Q9QXT6	-0.09	-0.109	Extracellular Space	cytokine
IL17C	interleukin 17C	Q9P0M4	Q8K4C5	-9.583	0	Extracellular Space	cytokine
IL17F	interleukin 17F	Q96PD4	Q7TNI7	0.563	0	Extracellular Space	cytokine
IL18	interleukin 18	Q14116		0.978		Extracellular Space	cytokine
IL1A	interleukin 1 alpha	P01583	P01582	-1.591	0	Extracellular Space	cytokine
IL1B	interleukin 1 beta	P01584	P10749	-0.808	-19.036	Extracellular Space	cytokine
IL1F10	interleukin 1 family member 10	Q8WWZ1		0.685		Extracellular Space	cytokine
IL2	interleukin 2	P60568	P04351	-2.148	-4.559	Extracellular Space	cytokine
IL21	interleukin 21	Q9HBE4	Q9ES17	-0.68	-20.985	Extracellular Space	cytokine
IL25	interleukin 25	Q9H293	Q8VHH8	-2.135	0	Extracellular Space	cytokine
IL3	interleukin 3	P08700		-0.22		Extracellular Space	cytokine
IL31	interleukin 31	Q6EBC2		-0.032		Extracellular Space	other
IL33	interleukin 33	O95760	Q8BVZ5	0	0.427	Extracellular Space	cytokine
IL36A	interleukin 36 alpha	Q9UHA7	Q9JLA2	-19.807	0	Extracellular Space	cytokine
IL36B	interleukin 36 beta	Q9NZH7	Q9D6Z6	-13.776	0	Extracellular Space	cytokine
IL36G	interleukin 36 gamma	Q9NZH8	Q8R460	1.279	0	Extracellular Space	cytokine
IL37	interleukin 37	Q9NZH6		-0.349		Extracellular Space	cytokine
IL4	interleukin 4	P05112	P07750	2.24	-10.426	Extracellular Space	cytokine
IL5	interleukin 5	P05113	P04401	-2.594	-0.504	Extracellular Space	cytokine
IL6	interleukin 6	P05231	P08505	5.968	-0.854	Extracellular Space	cytokine
LEP	leptin	P41159	P41160	-0.123	-0.246	Extracellular Space	growth factor
LIF	LIF interleukin 6 family cytokine	P15018		-0.759		Extracellular Space	cytokine
LTA	lymphotoxin alpha	P01374	P09225	-2.967	0.46	Extracellular Space	cytokine
NGFR	nerve growth factor receptor	P08138	Q9Z0W1	-0.055	-0.719	Plasma Membrane	transmembrane receptor
OSM	oncostatin M	P13725	P53347	-2.339	13.762	Extracellular Space	cytokine
SERPINE1	serpin family E member 1	P05121	P22777	2.648	0	Extracellular Space	other
TGFB1	transforming growth factor beta 1	P01137.2	P04202	-0.273	0	Extracellular Space	growth factor
TGFB2	transforming growth factor beta 2	P61812		0.36		Extracellular Space	growth factor
TGFB3	transforming growth factor beta 3	P10600		-1.272		Extracellular Space	growth factor
TNF	tumor necrosis factor	P01375	P06804	-2.757	0.075	Extracellular Space	cytokine
TNFRSF11B	TNF receptor superfamily member 11b	O00300	O08712	1.523	-0.019	Plasma Membrane	transmembrane receptor
TNFRSF1A	TNF receptor superfamily member 1A	P19438	P25118	1.431	-0.353	Plasma Membrane	transmembrane receptor
TNFRSF1B	TNF receptor superfamily member 1B	P20333	P25119	0.767	-0.064	Plasma Membrane	transmembrane receptor
TNFSF11	TNF superfamily member 11	O14788	O35235	0	0.563	Extracellular Space	cytokine
TNFSF12	TNF superfamily member 12	O43508	O54907	-4.274	2.463	Extracellular Space	cytokine
TNFSF13	TNF superfamily member 13	O75888		-1.169		Extracellular Space	cytokine
TNFSF13B	TNF superfamily member 13b	Q9Y275	Q9WU72	0.491	-0.778	Extracellular Space	cytokine
TNFSF14	TNF superfamily member 14	O43557	Q9QYH9	0.27	0	Extracellular Space	cytokine

## Sheet: H
IL-17 Signaling Pathway
		Human ID	Mouse ID	Human relative CM	Mouse relative CM
Symbol	Entrez Gene Name	GenPept/UniProt/Swiss-Prot Accession	GenPept/UniProt/Swiss-Prot Accession	Expr Other	Expr Other	Location	Type(s)
CCL11	C-C motif chemokine ligand 11	P51671	P48298	-0.355	-0.597	Extracellular Space	cytokine
CCL17	C-C motif chemokine ligand 17	Q92583	Q9WUZ6	-2.493	-0.354	Extracellular Space	cytokine
CCL2	C-C motif chemokine ligand 2	P13500	Q62401	3.868	-1.269	Extracellular Space	cytokine
CCL20	C-C motif chemokine ligand 20	P78556	O89093	6.078	0.861	Extracellular Space	cytokine
CCL22	C-C motif chemokine ligand 22	O00626	O88430	-1.862	-13.597	Extracellular Space	cytokine
CNTF	ciliary neurotrophic factor	P26441	P51642	-0.644	0	Extracellular Space	cytokine
CSF2	colony stimulating factor 2	P04141		-2.769		Extracellular Space	cytokine
CSF3	colony stimulating factor 3	P09919	P09920	5.148	-0.588	Extracellular Space	cytokine
CXCL1	C-X-C motif chemokine ligand 1	P09341		1.994		Extracellular Space	cytokine
CXCL5	C-X-C motif chemokine ligand 5	P42830		-1.436		Extracellular Space	cytokine
CXCL8	C-X-C motif chemokine ligand 8	P10145		2.266		Extracellular Space	cytokine
EDA	ectodysplasin A	Q92838		-2.629		Plasma Membrane	cytokine
FASLG	Fas ligand	P48023	P41047	1.219	-0.362	Extracellular Space	cytokine
IFNG	interferon gamma	P01579	P01580	-2.029	-1.086	Extracellular Space	cytokine
IL11	interleukin 11	P20809		-15.96		Extracellular Space	cytokine
IL12B	interleukin 12B	P29460	P43432	-2.069	0	Extracellular Space	cytokine
IL13	interleukin 13	P35225	P20109	-1.015	-17.403	Extracellular Space	cytokine
IL15	interleukin 15	P40933	P48346	1.321	-0.695	Extracellular Space	cytokine
IL17A	interleukin 17A	Q16552	Q62386	-1.286	-2.639	Extracellular Space	cytokine
IL17B	interleukin 17B	Q9UHF5	Q9QXT6	-0.09	-0.109	Extracellular Space	cytokine
IL17C	interleukin 17C	Q9P0M4	Q8K4C5	-9.583	0	Extracellular Space	cytokine
IL17F	interleukin 17F	Q96PD4	Q7TNI7	0.563	0	Extracellular Space	cytokine
IL17RB	interleukin 17 receptor B	Q9NRM6	Q9JIP3	20.738	4.359	Plasma Membrane	transmembrane receptor
IL17RC	interleukin 17 receptor C	Q8NAC3	Q8K4C2	-1.016	0	Plasma Membrane	transmembrane receptor
IL18	interleukin 18	Q14116		0.978		Extracellular Space	cytokine
IL1A	interleukin 1 alpha	P01583	P01582	-1.591	0	Extracellular Space	cytokine
IL1B	interleukin 1 beta	P01584	P10749	-0.808	-19.036	Extracellular Space	cytokine
IL1F10	interleukin 1 family member 10	Q8WWZ1		0.685		Extracellular Space	cytokine
IL2	interleukin 2	P60568	P04351	-2.148	-4.559	Extracellular Space	cytokine
IL21	interleukin 21	Q9HBE4	Q9ES17	-0.68	-20.985	Extracellular Space	cytokine
IL25	interleukin 25	Q9H293	Q8VHH8	-2.135	0	Extracellular Space	cytokine
IL3	interleukin 3	P08700		-0.22		Extracellular Space	cytokine
IL31	interleukin 31	Q6EBC2		-0.032		Extracellular Space	other
IL33	interleukin 33	O95760	Q8BVZ5	0	0.427	Extracellular Space	cytokine
IL36A	interleukin 36 alpha	Q9UHA7	Q9JLA2	-19.807	0	Extracellular Space	cytokine
IL36B	interleukin 36 beta	Q9NZH7	Q9D6Z6	-13.776	0	Extracellular Space	cytokine
IL36G	interleukin 36 gamma	Q9NZH8	Q8R460	1.279	0	Extracellular Space	cytokine
IL37	interleukin 37	Q9NZH6		-0.349		Extracellular Space	cytokine
IL4	interleukin 4	P05112	P07750	2.24	-10.426	Extracellular Space	cytokine
IL5	interleukin 5	P05113	P04401	-2.594	-0.504	Extracellular Space	cytokine
IL6	interleukin 6	P05231	P08505	5.968	-0.854	Extracellular Space	cytokine
LEP	leptin	P41159	P41160	-0.123	-0.246	Extracellular Space	growth factor
LIF	LIF interleukin 6 family cytokine	P15018		-0.759		Extracellular Space	cytokine
LTA	lymphotoxin alpha	P01374	P09225	-2.967	0.46	Extracellular Space	cytokine
MMP13	matrix metallopeptidase 13	P45452		0.781		Extracellular Space	peptidase
MMP2	matrix metallopeptidase 2	P08253	P33434	-1.453	0.07	Extracellular Space	peptidase
MMP3	matrix metallopeptidase 3	P08254	P28862	-0.213	-1.75	Extracellular Space	peptidase
MMP9	matrix metallopeptidase 9	P14780	P41245	-0.432	-1.687	Extracellular Space	peptidase
OSM	oncostatin M	P13725	P53347	-2.339	13.762	Extracellular Space	cytokine
PGF	placental growth factor	P49763	P49764	-0.854	1.38	Extracellular Space	growth factor
PROK1	prokineticin 1	P58294	Q14A28	-0.397	0	Extracellular Space	growth factor
TGFB1	transforming growth factor beta 1	P01137.2	P04202	-0.273	0	Extracellular Space	growth factor
TGFB2	transforming growth factor beta 2	P61812		0.36		Extracellular Space	growth factor
TGFB3	transforming growth factor beta 3	P10600		-1.272		Extracellular Space	growth factor
TNF	tumor necrosis factor	P01375	P06804	-2.757	0.075	Extracellular Space	cytokine
TNFRSF11B	TNF receptor superfamily member 11b	O00300	O08712	1.523	-0.019	Plasma Membrane	transmembrane receptor
TNFSF11	TNF superfamily member 11	O14788	O35235	0	0.563	Extracellular Space	cytokine
TNFSF12	TNF superfamily member 12	O43508	O54907	-4.274	2.463	Extracellular Space	cytokine
TNFSF13	TNF superfamily member 13	O75888		-1.169		Extracellular Space	cytokine
TNFSF13B	TNF superfamily member 13b	Q9Y275	Q9WU72	0.491	-0.778	Extracellular Space	cytokine
TNFSF14	TNF superfamily member 14	O43557	Q9QYH9	0.27	0	Extracellular Space	cytokine
VEGFA	vascular endothelial growth factor A	P15692	Q00731	-0.464	0.477	Extracellular Space	growth factor
VEGFC	vascular endothelial growth factor C	P49767		0.019		Extracellular Space	growth factor
VEGFD	vascular endothelial growth factor D	O43915	P97946	-1.771	-14.429	Extracellular Space	growth factor

## Sheet: I
Systemic Lupus Erythematosus Pathway
		Human ID	Mouse ID	Human relative CM	Mouse relative CM
Symbol	Entrez Gene Name	GenPept/UniProt/Swiss-Prot Accession	GenPept/UniProt/Swiss-Prot Accession	Expr Other	Expr Other	Location	Type(s)
BCL10	BCL10 immune signaling adaptor	O95999		-0.338		Cytoplasm	transcription regulator
CD40	CD40 molecule	P25942	P27512	0.569	0.272	Plasma Membrane	transmembrane receptor
CNTF	ciliary neurotrophic factor	P26441	P51642	-0.644	0	Extracellular Space	cytokine
CSF2	colony stimulating factor 2	P04141		-2.769		Extracellular Space	cytokine
CXCL8	C-X-C motif chemokine ligand 8	P10145		2.266		Extracellular Space	cytokine
EDA	ectodysplasin A	Q92838		-2.629		Plasma Membrane	cytokine
FASLG	Fas ligand	P48023	P41047	1.219	-0.362	Extracellular Space	cytokine
FCGR2B	Fc fragment of IgG receptor IIb	P31994	P08101	0.987	3.26	Plasma Membrane	transmembrane receptor
IFNAR2	interferon alpha and beta receptor subunit 2	P48551		-23.589		Plasma Membrane	transmembrane receptor
IFNB1	interferon beta 1	P01574	P01575	-1.651	0	Extracellular Space	cytokine
IFNG	interferon gamma	P01579	P01580	-2.029	-1.086	Extracellular Space	cytokine
IL10	interleukin 10	P22301	P18893	4.286	-16.649	Extracellular Space	cytokine
IL11	interleukin 11	P20809		-15.96		Extracellular Space	cytokine
IL12B	interleukin 12B	P29460	P43432	-2.069	0	Extracellular Space	cytokine
IL13	interleukin 13	P35225	P20109	-1.015	-17.403	Extracellular Space	cytokine
IL15	interleukin 15	P40933	P48346	1.321	-0.695	Extracellular Space	cytokine
IL17A	interleukin 17A	Q16552	Q62386	-1.286	-2.639	Extracellular Space	cytokine
IL17B	interleukin 17B	Q9UHF5	Q9QXT6	-0.09	-0.109	Extracellular Space	cytokine
IL17C	interleukin 17C	Q9P0M4	Q8K4C5	-9.583	0	Extracellular Space	cytokine
IL17F	interleukin 17F	Q96PD4	Q7TNI7	0.563	0	Extracellular Space	cytokine
IL18	interleukin 18	Q14116		0.978		Extracellular Space	cytokine
IL1A	interleukin 1 alpha	P01583	P01582	-1.591	0	Extracellular Space	cytokine
IL1B	interleukin 1 beta	P01584	P10749	-0.808	-19.036	Extracellular Space	cytokine
IL1F10	interleukin 1 family member 10	Q8WWZ1		0.685		Extracellular Space	cytokine
IL2	interleukin 2	P60568	P04351	-2.148	-4.559	Extracellular Space	cytokine
IL21	interleukin 21	Q9HBE4	Q9ES17	-0.68	-20.985	Extracellular Space	cytokine
IL25	interleukin 25	Q9H293	Q8VHH8	-2.135	0	Extracellular Space	cytokine
IL3	interleukin 3	P08700		-0.22		Extracellular Space	cytokine
IL31	interleukin 31	Q6EBC2		-0.032		Extracellular Space	other
IL33	interleukin 33	O95760	Q8BVZ5	0	0.427	Extracellular Space	cytokine
IL36A	interleukin 36 alpha	Q9UHA7	Q9JLA2	-19.807	0	Extracellular Space	cytokine
IL36B	interleukin 36 beta	Q9NZH7	Q9D6Z6	-13.776	0	Extracellular Space	cytokine
IL36G	interleukin 36 gamma	Q9NZH8	Q8R460	1.279	0	Extracellular Space	cytokine
IL37	interleukin 37	Q9NZH6		-0.349		Extracellular Space	cytokine
IL4	interleukin 4	P05112	P07750	2.24	-10.426	Extracellular Space	cytokine
IL5	interleukin 5	P05113	P04401	-2.594	-0.504	Extracellular Space	cytokine
IL6	interleukin 6	P05231	P08505	5.968	-0.854	Extracellular Space	cytokine
IL6R	interleukin 6 receptor	P08887		-0.098		Plasma Membrane	transmembrane receptor
IL6ST	interleukin 6 cytokine family signal transducer	P40189	Q00560	-0.024	-0.5	Plasma Membrane	transmembrane receptor
LEP	leptin	P41159	P41160	-0.123	-0.246	Extracellular Space	growth factor
LIF	LIF interleukin 6 family cytokine	P15018		-0.759		Extracellular Space	cytokine
LTA	lymphotoxin alpha	P01374	P09225	-2.967	0.46	Extracellular Space	cytokine
MYC	MYC proto-oncogene, bHLH transcription factor	P01106		-1.571		Nucleus	transcription regulator
OSM	oncostatin M	P13725	P53347	-2.339	13.762	Extracellular Space	cytokine
PDCD1	programmed cell death 1	Q15116	Q02242	0.356	0	Plasma Membrane	phosphatase
TGFB1	transforming growth factor beta 1	P01137.2	P04202	-0.273	0	Extracellular Space	growth factor
TGFB2	transforming growth factor beta 2	P61812		0.36		Extracellular Space	growth factor
TGFB3	transforming growth factor beta 3	P10600		-1.272		Extracellular Space	growth factor
TNF	tumor necrosis factor	P01375	P06804	-2.757	0.075	Extracellular Space	cytokine
TNFSF11	TNF superfamily member 11	O14788	O35235	0	0.563	Extracellular Space	cytokine
TNFSF12	TNF superfamily member 12	O43508	O54907	-4.274	2.463	Extracellular Space	cytokine
TNFSF13	TNF superfamily member 13	O75888		-1.169		Extracellular Space	cytokine
TNFSF13B	TNF superfamily member 13b	Q9Y275	Q9WU72	0.491	-0.778	Extracellular Space	cytokine
TNFSF14	TNF superfamily member 14	O43557	Q9QYH9	0.27	0	Extracellular Space	cytokine
